# Supplementary material for: A microbubble-sparged yeast propagation–fermentation process for bioethanol production
Source: Biotechnol Biofuels. 2020 Jun 8;13:104. doi: 10.1186/s13068-020-01745-5 (PMC7281951; doi:10.1186/s13068-020-01745-5)
Supplement: Supplementary file 2 — Additional file 2. Microarray fold changes. [file 13068_2020_1745_MOESM2_ESM.xlsx]

## Sheet: RB Fermentation t = 7 h
	Genes that were differentially regulated ≥2-fold (adjusted p ≤0.05) in during early regular fermentation (t = 7 h) relative to late propagation using regular bubbles
	Gene Name	Fold Change t = 7 h	Direction of change		Up	351
	AAC1	2.3	Down		Down	343
	AAC3	4.5	Up		Total	694
	ACH1	4	Down
	ACO2	3.6	Up
	ACS2	2.1	Up
	ADD37	3	Up
	ADH1	2.2	Up
	ADH6	4	Up
	ADY2	4.4	Down
	AFR1	2.4	Down
	AGP2	2.5	Down
	AGP3	2.1	Down
	AGX1	4.1	Down
	AHA1	2.1	Up
	AIM19	2.6	Down
	AIM23	2.3	Down
	AIM33	3.6	Down
	AIM41	2.3	Down
	ALD2	3.1	Down
	ALD3	6.7	Down
	ALD5	2.1	Up
	ALG14	2	Up
	ARA2	2.4	Down
	ARF1	2.5	Up
	ARG1	2.1	Up
	ARG7	2	Up
	ARI1	5	Up
	ARO10	2.7	Down
	ARO2	2.2	Up
	ARO4	3	Up
	ARO8	2.5	Up
	ARO9	2.5	Down
	ASF1	2.1	Up
	ASP1	2.7	Up
	ASR1	3.2	Down
	ATG3	2.3	Down
	ATG32	2.1	Down
	ATG33	2.6	Down
	ATG34	2.3	Down
	ATG36	2.9	Down
	ATG39	3.7	Down
	ATO2	7.9	Down
	ATP1	2	Down
	ATP14	2	Down
	ATP16	2.1	Down
	ATP20	3	Down
	ATP3	3.5	Down
	ATP4	2	Down
	ATP7	2.1	Down
	AUS1	2.3	Up
	AXL2	2.2	Up
	BAG7	2.4	Down
	BAT1	2.3	Up
	BDH2	5.3	Down
	BFR1	2.6	Up
	BIL1	2.2	Up
	BIO2	3.6	Up
	BOP2	3.7	Down
	BSC1	3.7	Up
	BSC4	5.9	Down
	BXI1	2.1	Down
	CAT2	4.6	Down
	CAT8	5.1	Down
	CBP4	3.3	Down
	CBP6	2.3	Down
	CBR1	2.3	Up
	CCS1	2.2	Up
	CDC1	3.3	Up
	CDC21	2.2	Up
	CDC3	2.2	Up
	CDC60	2.3	Up
	CDC9	2.1	Up
	CGI121	2.3	Up
	CHA1	6.9	Down
	CIN5	2.4	Down
	CIS3	2.9	Up
	CIT1	2.5	Down
	CIT3	2.1	Down
	CLB1	2.9	Up
	CLB2	2.2	Up
	CLD1	3.5	Down
	CLN2	2.3	Up
	CMC1	2	Down
	CMC2	2.4	Down
	CMC4	2.3	Up
	COA2	3.1	Down
	COQ4	2.3	Down
	COR1	2	Down
	COS4	2	Up
	COX12	3.3	Down
	COX13	5	Down
	COX26	3.1	Down
	COX4	4.2	Down
	COX5a	2.8	Down
	COX6	2.1	Down
	COX7	4.5	Down
	CPT1	2.3	Up
	CRC1	5.7	Down
	CRS5	2.3	Down
	CSE2	5.4	Up
	CSI2	2.1	Up
	CSM4	3.5	Down
	CSR2	4	Down
	CSS1	2	Up
	CST26	2.4	Up
	CTA1	4.1	Down
	CTF18	2	Up
	CTR1	2.3	Down
	CTR3	2.2	Down
	CTT1	3.8	Down
	CUR1	2.2	Up
	CWH41	2.1	Up
	CYB2	6.3	Down
	CYB5	2.7	Up
	CYC1	2.8	Down
	CYC3	2.1	Down
	DAL1	3	Up
	DAL3	2.1	Up
	DAN1	6.8	Up
	DAN4	2.6	Up
	DBP1	2.9	Down
	DCS2	2.8	Down
	DDR2	12.7	Down
	DED81	2.3	Up
	DIC1	2.1	Up
	DIF1	2.5	Up
	DLD1	2.7	Down
	DPB2	2.6	Up
	DUT1	2.3	Up
	DYS1	2.5	Up
	EAF3	2.1	Down
	EAR1	2.1	Down
	ECI1	2.5	Down
	ECM29	2.4	Up
	ECM4	4.3	Down
	EGD1	2.2	Up
	EGO4	3.1	Down
	EHT1	2.2	Down
	ELO2	2.5	Up
	ELO3	3.3	Up
	ENO1	3.4	Up
	ENV10	2.6	Up
	EPT1	3.1	Up
	ERG11	2.6	Up
	ERG2	2.6	Up
	ERG25	4	Up
	ERG3	4.3	Up
	ERG5	3.5	Up
	ERP2	2.4	Up
	ESC1	2	Down
	ETR1	2.9	Down
	ETT1	2.5	Up
	EUG1	2.6	Up
	FAA1	2.9	Down
	FAA2	2.3	Down
	FAT3	5.2	Down
	FBP1	9.4	Down
	FHN1	3.7	Up
	FIT1	9.4	Up
	FMP10	3.2	Down
	FMP16	7.9	Down
	FMP27	2.1	Down
	FMP33	3.8	Down
	FMP40	3.9	Down
	FMP45	6.3	Down
	FMP46	3.7	Down
	FMP48	3	Down
	FOX2	5.1	Down
	FRD1	2.7	Up
	FRS1	2.6	Up
	FSH1	2.1	Up
	FUN12	2.1	Up
	FZO1	2.1	Down
	GAC1	3	Down
	GAD1	4	Down
	GCD1	2.1	Up
	GCN1	2.5	Up
	GDH1	3.1	Up
	GDH2	2.1	Down
	GDH3	6	Down
	GDS1	2.5	Up
	GET3	2.3	Up
	GFD2	2.2	Up
	GIM3	2.5	Up
	GLG2	4.1	Down
	GND1	2	Up
	GND2	4.5	Down
	GPG1	3.3	Down
	GPH1	2	Down
	GPM1	3.9	Up
	GPX1	7.2	Down
	GRE1	8.9	Down
	GRX2	2.4	Down
	GSM1	2.4	Down
	GSY2	2.4	Down
	GUK1	2.2	Up
	GUS1	2.4	Up
	GUT2	4	Down
	GWT1	2.7	Up
	HAL1	2.4	Down
	HAP4	4.4	Down
	HBT1	5.2	Down
	HCH1	2.5	Up
	HEM13	3.1	Up
	HES1	5.6	Up
	HFD1	3.5	Down
	HIS4	2.2	Up
	HMRA1	2.2	Down
	HMX1	4.3	Down
	HOM2	2.1	Up
	HPA2	3.2	Down
	HRI1	3.1	Up
	HSM3	2.1	Down
	HSP12	8.3	Down
	HSP30	8.1	Down
	HSP31	3.6	Down
	HUG1	4	Up
	HXK2	2.9	Up
	HXT5	2.9	Down
	ICL2	4	Down
	ICT1	2.1	Up
	ICY1	2.5	Down
	IDH1	2.2	Down
	IDP2	4.5	Down
	IDP3	4.2	Down
	ILV3	4.2	Up
	IMD2	2.2	Up
	IMD3	2.8	Up
	IMD4	2	Up
	INA1	6.5	Up
	INA22	2	Down
	INH1	2.4	Down
	INM1	2.1	Up
	IRA2	2	Down
	IRC22	2.2	Up
	IRC7	2.9	Up
	ISC1	2.2	Up
	ISF1	5.7	Down
	ISR1	2.2	Down
	ISU1	2	Down
	IZH2	2.9	Up
	IZH4	4	Up
	JEN1	3.7	Down
	KAR2	2	Up
	KGD1	2.7	Down
	KGD2	2.5	Down
	KIN82	2.3	Down
	KTR5	2	Up
	LAM4	2.7	Down
	LAP2	2.9	Down
	LEE1	4.9	Down
	LOS1	2.3	Up
	LPX1	2	Down
	LSB6	5.2	Down
	LYS4	2.9	Up
	MAL13	2.2	Down
	MAL32	3.8	Down
	MBR1	3.9	Down
	MCD4	3	Up
	MCH4	2.2	Down
	MCP1	2.5	Down
	MDG1	2.4	Down
	MDH1	2.2	Down
	MDH2	3	Down
	MDM36	2.2	Down
	MDV1	2	Down
	MEP2	2.4	Up
	MET13	2.2	Down
	MET2	2.5	Down
	MET5	2.1	Up
	MGA2	2.1	Up
	MGL2	2.1	Down
	MHO1	3.7	Down
	MIC26	2.2	Down
	MIG3	2	Up
	MIM2	2.4	Up
	MIR1	2.4	Down
	MIX14	2.1	Down
	MKC7	2.7	Up
	MLS1	5.9	Down
	MNN4	2.1	Down
	MOH1	4.3	Down
	MPC3	5.1	Down
	MRK1	2.8	Down
	MRT4	2.1	Up
	MRX10	2.3	Down
	MSC1	2.1	Down
	MSH2	2.2	Up
	MSN4	2.2	Down
	MTD1	2.4	Up
	MTL1	2.7	Down
	MXR2	2	Down
	MYO2	2.4	Up
	NAT1	2.1	Up
	NCA2	2.3	Down
	NCE102	2.1	Down
	NCE103	2.2	Down
	NDE1	7.8	Down
	NDE2	4.8	Down
	NDI1	2.8	Down
	NMT1	2.2	Up
	NNK1	2.1	Down
	NNR1	3.1	Down
	NOP13	2.2	Up
	NPC2	2.5	Down
	NPT1	2.5	Up
	NQM1	9.1	Down
	NRG2	3.3	Up
	NRM1	2	Up
	NSG1	2.4	Up
	NUM1	2.1	Down
	ODC1	2.4	Down
	ODC2	3.1	Up
	OLA1	2.7	Up
	OM14	2.9	Down
	OM45	2.9	Down
	OXR1	2	Down
	OYE3	2.3	Down
	PAI3	6.3	Down
	PAU5	2.4	Up
	PBI1	3.6	Up
	PCK1	5.8	Down
	PCL7	3.5	Down
	PDC5	3.1	Up
	PDH1	4.3	Down
	PDR11	3.1	Up
	PDR15	2.3	Down
	PDR16	2.3	Up
	PET18	2.3	Up
	PET494	2.3	Down
	PEX11	2.6	Down
	PEX18	2.9	Down
	PEX7	2	Down
	PGI1	2.7	Up
	PGK1	2.1	Up
	PGM1	2.2	Up
	PHM7	6.1	Down
	PHO13	2.5	Up
	PHO8	2.4	Down
	PHO84	2	Down
	PHO88	2.3	Up
	PHO89	3	Down
	PIG2	2.3	Down
	PIS1	2.1	Up
	PLB2	2.6	Up
	PMI40	2.1	Up
	PMT3	2.6	Up
	PMT4	2.6	Up
	PMT5	2.1	Up
	PMU1	2.3	Up
	PNS1	2.3	Down
	POM33	2.2	Down
	POT1	7.1	Down
	POX1	3.4	Down
	PRM7	3.9	Up
	PRO1	2.8	Up
	PRO2	2	Up
	PRR2	2.4	Down
	PRX1	2.2	Down
	PSA1	2.2	Up
	PUT1	2.9	Down
	PUT4	4	Down
	QCR7	2.7	Down
	QCR8	2.1	Down
	QDR2	2.1	Up
	RBL2	2.1	Up
	RCF1	2.6	Down
	RDS3	2.2	Down
	REG2	4.7	Down
	RET2	2	Up
	RFC5	2.1	Up
	RFU1	2.2	Up
	RGI2	7.9	Down
	RGS2	2	Down
	RIE1	2.2	Down
	RIM4	2.7	Down
	RIM8	2	Down
	RIP1	3.9	Down
	RKM1	2.3	Up
	RNR1	2.5	Up
	RNR3	2.3	Up
	ROM1	2.1	Down
	RPA43	2.2	Up
	RPL10	2.7	Up
	RPL16b	2.3	Up
	RPL18a	3	Up
	RPL18b	2.9	Up
	RPL1b	2.2	Up
	RPL20a	2.1	Up
	RPL20b	2.1	Up
	RPL21a	2	Up
	RPL23a	3.3	Up
	RPL23b	2.9	Up
	RPL24a	3.9	Up
	RPL24b	2.6	Up
	RPL25	3.6	Up
	RPL26a	2.6	Up
	RPL29	2	Up
	RPL2b	2.2	Up
	RPL30	2.3	Up
	RPL31a	3.5	Up
	RPL31b	2.5	Up
	RPL32	2.1	Up
	RPL37a	3.4	Up
	RPL37b	2.2	Up
	RPL38	3.3	Up
	RPL40b	2.2	Up
	RPL43b	2.3	Up
	RPL6a	2.3	Up
	RPL9a	2.1	Up
	RPM2	2.4	Down
	RPP1b	2.8	Up
	RPP2a	3.4	Up
	RPP2b	3.4	Up
	RPS10a	2.1	Up
	RPS10b	2.5	Up
	RPS12	2.2	Up
	RPS13	2.2	Up
	RPS14b	2	Up
	RPS16a	2.2	Up
	RPS16b	2.6	Up
	RPS17a	3	Up
	RPS17b	2.3	Up
	RPS18a	2.2	Up
	RPS19a	2.6	Up
	RPS19b	2.9	Up
	RPS1a	2.7	Up
	RPS1b	2	Up
	RPS2	2.2	Up
	RPS20	2.1	Up
	RPS21a	3	Up
	RPS21b	2.4	Up
	RPS22a	2.5	Up
	RPS23a	2.5	Up
	RPS24a	3	Up
	RPS25a	3	Up
	RPS27b	2.8	Up
	RPS28a	2.2	Up
	RPS28b	2.7	Up
	RPS29a	2.7	Up
	RPS29b	2.4	Up
	RPS31	2.4	Up
	RPS4b	2.1	Up
	RPS5	3.1	Up
	RPS7a	2.9	Up
	RPS9a	2.2	Up
	RPS9b	2.4	Up
	RRT15	3.4	Down
	RRT6	4	Down
	RRT8	3.5	Down
	RSC3	2.3	Up
	RSF1	2.4	Down
	RTA1	2.5	Up
	RTC2	2.3	Down
	RTN2	2.5	Down
	RTS3	2.3	Up
	SAF1	3.3	Down
	SAM4	3.5	Up
	SCD5	2.1	Down
	SCM4	3.6	Up
	SCP160	2.9	Up
	SCW10	2.9	Up
	SDH1	3.2	Down
	SDH2	2.6	Down
	SDH5	2.3	Down
	SDH7	2	Down
	SDH8	2.6	Down
	SDP1	3.3	Down
	SEC14	2.8	Up
	SEC28	2	Up
	SED1	3.6	Down
	SEF1	2.1	Down
	SET4	2.3	Up
	SFC1	8	Down
	SHB17	2.1	Up
	SHC1	3	Down
	SHH3	4.6	Down
	SHH4	4	Down
	SIP18	10.7	Down
	SIP2	2.8	Down
	SIP4	5.6	Down
	SLM1	2.4	Down
	SNA2	2.3	Down
	SNO4	3.4	Down
	SNT309	2	Down
	SOD2	2.2	Down
	SOL1	2.5	Down
	SOL3	3.4	Up
	SOL4	5.5	Down
	SPE3	2.3	Up
	SPF1	2.2	Up
	SPG1	5.5	Down
	SPG4	14.5	Down
	SPS100	5.7	Down
	SPS19	6.1	Down
	SRB2	2.5	Up
	SSA3	2.7	Down
	STB6	2	Up
	STE14	2.4	Up
	STP4	2.1	Down
	STT4	2	Up
	SWD3	2	Up
	TAD2	2.1	Up
	TDA4	3	Up
	TDH1	7.9	Up
	THO2	5.7	Up
	THR1	2.4	Up
	TIR2	2.6	Up
	TIR3	7.6	Up
	TIR4	3.9	Up
	TMA19	2.6	Up
	TMN2	2.1	Up
	TOS4	2.3	Up
	TRP2	2.1	Up
	TRX3	2	Down
	TUB3	2.2	Up
	TUB4	2.3	Up
	TYS1	2.6	Up
	UBC8	2.3	Down
	UBX6	2.1	Down
	UGA1	2.3	Down
	UGX2	2.7	Down
	UIP4	4.6	Down
	UPC2	4.6	Up
	URA10	2.7	Down
	URA2	2.3	Up
	URA6	2.5	Up
	URA8	2	Down
	URH1	2.8	Up
	UTR5	2.8	Down
	VHS1	2.6	Down
	VMA16	2.1	Up
	VMA5	2.9	Up
	VRG4	2.2	Up
	WRS1	2.2	Up
	WWM1	2.2	Up
	XBP1	2.7	Down
	XYL2	3.2	Down
	YAL045C	2.2	Down
	YAT1	10.4	Down
	YAT2	2.6	Down
	YBL029C-A	3.7	Down
	YBL048W	3.2	Down
	YBL071C-B	2.5	Up
	YBL086C	2.9	Down
	YBR089W	2.2	Up
	YBR096W	2.1	Up
	YBR182C-A	2.2	Up
	YBR225W	2.1	Down
	YBR238C	2.5	Up
	YBR241C	3.5	Down
	YBR285W	3.4	Down
	YCL048W-A	5.9	Down
	YCL049C	2.1	Down
	YCR061W	2.1	Down
	YDL085C-A	2.6	Up
	YDL183C	2.4	Down
	YDL199C	2.4	Down
	YDL218W	2.3	Down
	YDL241W	2.6	Up
	YDR034W-B	4.7	Down
	YDR210W	3.4	Up
	YDR210W	2.1	Up
	YDR222W	2.5	Up
	YDR271C	2.3	Down
	YDR341C	2.6	Up
	YDR381C-A	2	Down
	YDR418W	2.3	Up
	YDR461C-A	2.5	Down
	YEH1	3.1	Up
	YER053C-A	6	Down
	YER067W	2.8	Down
	YER079W	2.5	Down
	YER121W	6.3	Down
	YER188W	3.7	Up
	YFR011C	2.1	Down
	YGL039W	3.8	Up
	YGR035C	3.1	Up
	YGR053C	2.5	Down
	YGR066C	2.3	Down
	YGR067C	6	Down
	YGR146C-A	2.2	Up
	YGR174W-A	3.3	Down
	YGR201C	2.4	Down
	YGR204C-A	2.1	Down
	YGR210C	2.1	Up
	YGR266W	2.3	Down
	YGR292W	3.5	Down
	YHK8	2.2	Up
	YHL008C	2.6	Down
	YHR007C-A	2.1	Down
	YHR020W	2.9	Up
	YHR033W	7.6	Down
	YHR140W	3.5	Down
	YHR177W	2.6	Down
	YHR202W	2.1	Down
	YHR214W-A	2.1	Up
	YIG1	4.8	Down
	YIL024C	4.9	Up
	YIL069C	2.2	Up
	YIL077C	2.6	Down
	YJL045W	6.4	Down
	YJL119C	2.1	Up
	YJL132W	2.4	Down
	YJL144W	2.6	Down
	YJL163C	2.4	Down
	YJL189W	3	Up
	YJL213W	2.6	Up
	YJL223C	3.7	Up
	YJR080C	2.3	Down
	YJR096W	2.2	Down
	YJR098C	2	Down
	YJR115W	3.3	Down
	YJR124C	2.9	Up
	YJR145C	2.6	Up
	YJR158W	3	Down
	YKL023C-A	2.4	Up
	YKL050C	2.3	Down
	YKL065W-A	5	Down
	YKL091C	2.8	Down
	YKL107W	7.4	Down
	YKL162C	2.6	Down
	YLL024C	2.8	Up
	YLR179C	3.6	Up
	YMR206W	6.7	Down
	YMR31	2.8	Down
	YMR315W-A	3.2	Up
	YMR321C	2.3	Up
	YMR325W	2.7	Up
	YMR325W	2.7	Up
	YNL090W	2	Up
	YNL115C	2.8	Down
	YNL144C	2.6	Down
	YNL162W	2.3	Up
	YNL162W	2.3	Up
	YNL194C	5.6	Down
	YNL195C	5.9	Down
	YNL236W	2.2	Up
	YNL247W	2	Up
	YNR021W	2.3	Up
	YNR064C	2.1	Down
	YNR076W	2.3	Up
	YNR076W	2.3	Up
	YNR076W	2.2	Up
	YNR076W	2.3	Up
	YNR076W	2.3	Up
	YNR076W	2.2	Up
	YNR076W	2.3	Up
	YOL013W-A	3.5	Up
	YOL014W	2.6	Up
	YOL038C-A	2.4	Up
	YOL153C	3.1	Down
	YOL161C	2.3	Up
	YOL161C	2.5	Up
	YOR019W	2.4	Down
	YOR062C	3.4	Up
	YOR121C	2.5	Down
	YOR186W	4.2	Down
	YOR238W	2.1	Up
	YOR343C	2.4	Down
	YOR387C	2.1	Up
	YPL062W	2.1	Up
	YPL090C	2	Up
	YPL090C	2.1	Up
	YPL109C	2.2	Down
	YPL119C-A	3.4	Down
	YPL143W	2.2	Up
	YPL198W	2.7	Up
	YPL198W	2.1	Up
	YPL245W	2.6	Up
	YPL250W-A	2.2	Up
	YPL280W	3.7	Down
	YPL280W	3.6	Down
	YPL281C	2.5	Down
	YPL281C	2.5	Down
	YPL282C	2.9	Up
	YPR010C-A	3.1	Down
	YPR044C	2.8	Up
	YPR114W	4.3	Up
	YPR151C	4.3	Down
	YPR158W-B	2	Up
	YPR158W-B	2.3	Up
	YPR158W-B	2.5	Up
	YPR158W-B	2.3	Up
	YPR174C	3	Up
	YPR203W	2.1	Up
	YPR203W	2	Up
	YPS6	2.2	Down
	YRB1	2	Up
	YRO2	4.4	Down
	YSY6	2.4	Up
	YTP1	3.7	Down
	#N/A	3.7	Up
	#N/A	4.1	Up

## Sheet: RB Fermentation t = 32 h
	Genes that were differentially regulated ≥2-fold (adjusted p ≤0.05) in during late regular fermentation (t = 32 h) relative to late propagation using regular bubbles
	Gene Name	Fold Change t = 32 h	Direction of change
	AAD15	2.1	Up		Up	271
	AAD3	2.5	Up		Down	271
	ACF4	2	Down		Total	542
	ACH1	3.2	Down
	ADD37	2.8	Up
	ADY2	2.5	Down
	AHA1	3.3	Up
	AIM10	2.2	Down
	AIM17	2.1	Down
	AIM19	3.1	Down
	AIM26	2.2	Up
	AIM34	2.4	Up
	AIM44	3.1	Down
	AIM7	2.5	Down
	ALD3	3	Down
	ALG14	2.8	Up
	ALO1	2.1	Down
	ALT1	2.2	Down
	APA1	2.3	Up
	AQY1	2.1	Up
	ARG1	4.3	Up
	ARG3	3.5	Up
	ARI1	2.7	Up
	ARO10	2.6	Down
	ARO9	2.2	Down
	ASF1	2.7	Up
	ATG33	2.8	Down
	ATO2	3.2	Down
	ATO3	3.3	Up
	ATP14	2	Down
	ATP16	2	Down
	ATP20	2.3	Down
	ATP3	2.2	Down
	ATP4	2.5	Down
	ATP5	2.8	Down
	ATP7	2.7	Down
	AUA1	2.3	Up
	AYR1	3.1	Down
	BAP3	2.2	Down
	BLI1	2.1	Down
	BNA6	3	Down
	BNI5	2	Up
	BOL3	2	Down
	BPH1	2.1	Down
	BTN2	4	Up
	BUD13	2.4	Up
	BUD23	2.7	Up
	CAR1	2.4	Down
	CAT2	2.1	Down
	CBF5	2	Down
	CBP4	2	Down
	CCR4	2	Down
	CDC3	2.1	Up
	CDC55	2.7	Down
	CHA1	7.7	Down
	CHS1	2.8	Up
	CIC1	2	Down
	CIK1	2.9	Up
	CIN2	3.3	Up
	CIT1	3.1	Down
	CLB3	2	Up
	CLN3	2	Down
	COQ4	3.2	Down
	COQ8	2.1	Down
	COX26	2	Down
	COX4	2.1	Down
	CPT1	2.1	Up
	CRC1	2	Down
	CRD1	2.3	Down
	CSE2	2.7	Up
	CSM4	2.1	Down
	CST6	2.1	Down
	CTF3	2.3	Up
	CTR1	2.4	Down
	CTR3	2.3	Down
	CTR9	2.2	Down
	CUR1	4.2	Up
	CYB2	3.4	Down
	CYC1	3	Down
	CYS3	2.4	Up
	DAL80	4.1	Up
	DAN1	8.1	Up
	DAN4	2.1	Up
	DAP1	2.4	Up
	DBP2	5.3	Down
	DGR2	2.4	Down
	DIA1	4.5	Up
	DIA4	2.3	Down
	DIF1	2.1	Up
	DIP5	2.7	Down
	DIT2	2.1	Up
	DLD2	2.2	Down
	DPB2	2.2	Up
	DPP1	2.1	Down
	DSE1	2.8	Down
	DSE2	2.5	Down
	DSE4	3.8	Down
	DUG1	2.8	Down
	DUN1	2.4	Up
	EBP2	2	Down
	ECL1	4.4	Up
	ECM15	2.3	Down
	ECM4	3.1	Down
	EGT2	2.5	Down
	ERD1	2.1	Up
	ERG25	3.5	Up
	ERG3	3.2	Up
	ERG5	2	Up
	ERO1	2.8	Up
	ETR1	2.1	Down
	FAA1	2.8	Down
	FAA4	2	Up
	FAT3	2.7	Down
	FBP1	5	Down
	FDH1	2.2	Up
	FHN1	2	Up
	FIT1	4	Up
	FMC1	2.7	Down
	FMP27	2.2	Down
	FMP33	2.2	Down
	FMP45	2.2	Down
	FMS1	2.5	Up
	FOX2	2.3	Down
	FRE3	2.2	Up
	FRS1	2.2	Down
	FSH1	3.2	Up
	FUI1	3	Down
	FUM1	2.1	Down
	FUR1	2.6	Down
	GAD1	2.6	Down
	GAS3	2	Up
	GCV1	3	Down
	GCV2	2.2	Down
	GDS1	2.4	Up
	GEM1	2.1	Down
	GIC2	2.1	Up
	GIT1	5.7	Up
	GLG2	2.7	Down
	GLR1	2.1	Down
	GND2	2.1	Down
	GOR1	2.5	Down
	GPI18	2.3	Up
	GPM1	2.7	Up
	GPT2	2.1	Down
	GRX5	2.1	Down
	GRX7	2	Down
	GTO3	2.8	Up
	GUA1	2.3	Down
	GUT1	2.4	Down
	HCH1	3.1	Up
	HEM13	2	Up
	HEM15	2	Down
	HES1	4.8	Up
	HFD1	2.2	Down
	HIS5	2.6	Down
	HIS7	2.4	Down
	HLJ1	2.5	Up
	HLR1	2	Up
	HMS2	3.5	Up
	HMX1	3	Down
	HPA2	2.4	Down
	HSP12	2.5	Down
	HSP26	10.3	Up
	HUG1	2.7	Up
	HXT2	3	Down
	ICT1	2.5	Up
	IDH1	2.1	Down
	IDI1	2.5	Down
	IDP2	3.5	Down
	IME1	2.3	Up
	IMO32	2.2	Up
	INA1	5.2	Up
	INH1	2.1	Down
	IPI3	2.3	Down
	IRC24	3.1	Down
	IRC7	2.2	Up
	IRR1	2.1	Up
	IWR1	2.3	Up
	IZH2	3.5	Up
	IZH4	3.3	Up
	JEM1	2.3	Up
	JEN1	2.5	Down
	JJJ3	2.4	Up
	KAR2	2.5	Up
	KAR3	2.6	Up
	KIP2	2.3	Up
	KRS1	2.5	Down
	KSS1	2.8	Up
	KTI11	2	Up
	KTR2	3.6	Up
	KTR5	2.3	Up
	LAC1	3.2	Up
	LAP2	5.3	Down
	LEU5	2.1	Down
	LOA1	2.2	Down
	LRP1	2.1	Up
	LSC2	2.1	Down
	LUC7	2.1	Up
	LYS4	2.7	Up
	MAK16	2.4	Down
	MAL32	4.4	Down
	MCH5	6	Up
	MCP1	2.4	Down
	MDG1	2.1	Down
	MDH1	2	Down
	MDV1	2.4	Down
	MEP1	2.7	Up
	MEP2	3.4	Up
	MET14	2.4	Up
	MET6	2.4	Down
	MEX67	2	Up
	MFA1	2.9	Up
	MGA2	2.4	Up
	MIC60	2.3	Down
	MIG3	3.1	Up
	MIX14	2	Down
	MMF1	2.7	Down
	MMO1	2.4	Up
	MOD5	2.6	Up
	MOG1	2.3	Up
	MRP51	2	Down
	MSH4	2.7	Up
	MSM1	2.3	Down
	MTG1	2.1	Down
	MXR2	2.7	Down
	NCA2	2.3	Down
	NCA3	5.9	Up
	NCE103	2.7	Down
	NCR1	2.1	Down
	NDE1	6.3	Down
	NDE2	4.3	Down
	NDI1	2.2	Down
	NDJ1	2.6	Up
	NIP7	2.2	Down
	NMD5	2.1	Up
	NNR1	2.4	Down
	NOC2	2.9	Down
	NOP56	2.7	Down
	NOP58	2.8	Down
	NOP8	2.1	Down
	NRG1	3.4	Up
	NRG2	7.6	Up
	NSR1	5.2	Down
	NUC1	2.4	Down
	NUP120	2	Down
	OLA1	2.8	Up
	OXR1	2.7	Down
	PAC1	2.2	Up
	PAU5	2.2	Up
	PBI1	3.4	Up
	PCK1	3.3	Down
	PCL7	3.1	Down
	PDC5	2.1	Up
	PDH1	3.6	Down
	PDR11	3.6	Up
	PDR5	2.4	Up
	PDS1	3	Up
	PES4	2.8	Up
	PET191	2.2	Down
	PFK27	2.4	Up
	PGK1	2.1	Up
	PHO89	3.7	Down
	PHO90	2	Down
	PHO92	2.3	Up
	PIS1	2.3	Up
	PLB2	2.8	Up
	PML39	2.1	Down
	PMT5	2.2	Up
	PNS1	2.2	Down
	POM33	2.5	Down
	POT1	2.6	Down
	PPX1	2.1	Down
	PPZ1	2.1	Down
	PRM3	2.5	Up
	PRP31	2	Down
	PRP43	2.3	Down
	PRS4	2.8	Down
	PST2	2.6	Down
	PTH4	2.3	Up
	PTM1	2.1	Down
	PUT3	2.1	Up
	PUT4	2.6	Down
	PWP1	2.6	Down
	RAD27	2.1	Up
	RAM2	2.4	Down
	RAS1	3	Down
	RAV2	2.2	Down
	RCF1	2.6	Down
	RDH54	3.8	Up
	REG2	2.2	Down
	REX2	2.2	Down
	RFA2	2.2	Up
	RGI2	5.1	Down
	RGS2	2.6	Down
	RIM4	2.7	Up
	RIM8	2.4	Up
	RKI1	3.4	Down
	ROG3	2.2	Up
	ROM1	2.2	Down
	ROX3	2	Up
	RPA12	2.7	Down
	RPA43	2.1	Down
	RPA49	3.3	Down
	RPB5	2.6	Down
	RPI1	2.4	Up
	RPL22b	3.4	Down
	RPL3	3.6	Down
	RPL5	2.2	Down
	RPL8a	2.1	Down
	RPL8b	2.2	Down
	RPL9a	2.2	Down
	RPS12	2.4	Down
	RPS13	2.2	Down
	RPS20	2.4	Down
	RPS31	2.4	Down
	RRN11	3	Down
	RRN7	2.3	Down
	RRP12	2.2	Down
	RSA4	2.9	Down
	RSB1	3.3	Up
	RSC3	2.6	Up
	RSF2	2	Up
	RSM25	2.1	Down
	RTA1	2.4	Up
	RTP1	2.4	Up
	RTS3	4.8	Up
	RVB2	2.1	Down
	SAF1	2.5	Down
	SAP30	2.1	Down
	SCJ1	2.2	Up
	SCP1	2.1	Up
	SCW10	2.9	Up
	SDH1	2	Down
	SDH7	2.2	Down
	SDT1	2.4	Up
	SEC1	2.4	Down
	SED1	2.5	Up
	SER3	2	Down
	SET4	6.5	Up
	SFC1	4.3	Down
	SFT2	2.1	Down
	SGA1	2.3	Up
	SHH3	3.1	Down
	SHH4	3.4	Down
	SHM1	2.3	Down
	SHM2	2.3	Down
	SHR5	2.2	Down
	SIP4	2.8	Down
	SIS1	2.4	Up
	SLZ1	2.7	Up
	SMD3	2.4	Down
	SMP1	4.5	Up
	SMY2	2.7	Down
	SNZ1	2.7	Down
	SOF1	2.1	Down
	SOG2	2.4	Down
	SPA2	2	Up
	SPB1	3	Down
	SPE2	2.8	Up
	SPL2	2.1	Down
	SPO16	4.5	Up
	SPO20	2.3	Up
	SPP2	2.1	Up
	SRB6	2.1	Up
	SSP2	2.3	Up
	STB6	3.5	Up
	STE5	3.1	Up
	SUN4	2.6	Down
	SUT1	2	Down
	TAD2	4.1	Up
	TAH11	2.1	Up
	TAT2	2.3	Down
	TDA10	3.3	Down
	TDA4	2.8	Up
	TDH1	2.5	Up
	TED1	2.4	Down
	TEN1	2.1	Up
	THI13	2.4	Up
	THI4	4.4	Up
	THO2	2.9	Up
	TIM10	2.4	Down
	TIP1	2.4	Up
	TIR2	5.2	Up
	TIR3	7	Up
	TIR4	4.1	Up
	TMA108	2.2	Down
	TOP1	2.1	Up
	TOS2	2.6	Up
	TOS3	2.7	Up
	TPO2	2.4	Up
	TRS31	2.3	Up
	TUM1	3.5	Down
	UBX3	2.1	Down
	UGA1	2.6	Down
	UGA4	2.1	Up
	UNG1	2.8	Up
	UPC2	4.4	Up
	URA7	2.7	Down
	URN1	4.4	Up
	UTP13	2.6	Down
	UTP4	3.8	Down
	UTP5	2.3	Down
	UTP8	2.5	Down
	VPS4	2.1	Up
	VPS73	2.5	Down
	VTS1	2.1	Down
	WIP1	2.7	Up
	WSC2	2.5	Up
	XYL2	2.2	Down
	YAL038W	2.3	Up
	YAL045C	2.2	Down
	YAR1	3.4	Up
	YAT1	6.9	Down
	YAT2	2.5	Down
	YBL029W	4.1	Up
	YBR053C	2.3	Down
	YBR056W-A	4.7	Up
	YBR071W	2	Up
	YBR182C-A	6.2	Up
	YBR200W-A	2.2	Up
	YBR201C-A	2.9	Up
	YCL024W	2.2	Up
	YCL048W-A	2	Down
	YCR022C	2.3	Up
	YCR050C	2.1	Up
	YCR085W	2.2	Up
	YCR100C	2.3	Down
	YDJ1	2.8	Up
	YDL114W	3.8	Up
	YDR012W	2.4	Down
	YDR012W	2.2	Down
	YDR034C-A	2.6	Up
	YDR042C	3.5	Up
	YDR124W	2.5	Up
	YDR210W	2.4	Up
	YDR222W	3.1	Up
	YDR366C	2	Up
	YEL073C	2.8	Up
	YER079W	2.5	Down
	YER121W	2.2	Down
	YER188W	2	Up
	YER189W	2.3	Up
	YER189W	2.4	Up
	YFH7	2.1	Down
	YFL056C	3.1	Up
	YFR011C	2.2	Down
	YGK3	3.1	Up
	YGL041W-A	2.2	Down
	YGL051W	2.3	Down
	YGR035C	2.4	Up
	YGR039W	2.5	Up
	YGR045C	2.2	Up
	YGR053C	2.1	Down
	YGR054W	2	Down
	YGR067C	4.7	Down
	YGR122W	2.6	Up
	YGR146C-A	2.6	Up
	YGR161W-C	3.1	Up
	YGR204C-A	2.5	Down
	YGR210C	2.8	Up
	YGR266W	3.6	Down
	YGR292W	3.5	Down
	YHL048C-A	5.6	Up
	YHM2	2.8	Down
	YHR055C	2.9	Up
	YIL024C	2.9	Up
	YIL102C-A	2.2	Up
	YIP5	2.9	Down
	YIR017W-A	2.1	Up
	YIR018C-A	2.2	Up
	YIR043C	2.3	Down
	YJL007C	3	Up
	YJL045W	2.9	Down
	YJL077W-B	2.2	Up
	YJL132W	2.2	Down
	YJL133C-A	3.3	Up
	YJR061W	4.4	Up
	YJR142W	2.1	Down
	YJR146W	2.1	Up
	YKL065W-A	4.8	Down
	YKL091C	2.4	Down
	YKL107W	2.2	Down
	YKR045C	3	Up
	YLF2	2	Up
	YLL024C	2.5	Up
	YLL056C	2.1	Up
	YLR053C	2.6	Up
	YLR062C	2.8	Down
	YLR108C	2.2	Up
	YLR126C	2.6	Up
	YLR177W	2.1	Up
	YLR255C	2.1	Up
	YLR285C-A	2.1	Down
	YLR286W-A	2.1	Down
	YLR446W	2.4	Down
	YLR460C	2.6	Up
	YLR463C	2.2	Up
	YML007C-A	3	Up
	YML054C-A	2.2	Up
	YML079W	2.5	Down
	YML100W-A	2.9	Up
	YMR046C	2.2	Up
	YMR046C	2.1	Up
	YMR102C	2.2	Up
	YMR175W-A	2	Up
	YMR206W	2.5	Down
	YMR306W	2.1	Up
	YMR31	2.3	Down
	YMR320W	3.8	Up
	YNL019C	2.1	Up
	YNL042W-B	2.2	Up
	YNL090W	2.3	Up
	YNL092W	2	Up
	YNL143C	2.4	Up
	YNL247W	2	Down
	YNL277W-A	4	Up
	YNL332W	2.6	Up
	YNL332W	2.4	Up
	YNL332W	2.4	Up
	YNR014W	3.4	Up
	YOL014W	2.5	Up
	YOL131W	2.4	Up
	YOR062C	2.6	Up
	YOR169C	3.5	Down
	YOR381W-A	2.4	Up
	YPL109C	2.4	Down
	YPL247C	2.2	Down
	YPL283C	2.3	Up
	YPR015C	3.3	Up
	YPR114W	3	Up
	YPR145C-A	3.6	Up
	YPR158W-B	2.1	Up
	YPR158W-B	2.1	Up
	YPR158W-B	2	Up
	YPR174C	5.3	Up
	YPR202W	2.2	Up
	YPR203W	2.5	Up
	YPR203W	2	Up
	YPR203W	2.4	Up
	YSY6	2.2	Up
	YTP1	2	Down
	YUH1	2.5	Down

## Sheet: MB Fermentation t = 7 h
	Genes that were differentially regulated ≥2-fold (adjusted p ≤0.05) in during early microbubble fermentation (t =7 h) relative to late propagation using microbubbles
	Gene Name	Fold Change t = 7 h	Direction of change
	AAC1	2	Down		Up	147
	ACH1	3.1	Down		Down	143
	ACS1	3.5	Down		Total	290
	ADH1	2	Up
	ADH2	4.4	Down
	ADK2	2.2	Down
	ADY2	3.5	Down
	AGA1	2.1	Up
	AGP3	2.4	Down
	AHA1	2.2	Up
	AIM26	2.2	Up
	AIM33	2.5	Down
	ALD6	2.4	Down
	ARI1	2.9	Up
	ARO10	2.6	Down
	ARO9	2.6	Down
	ATO2	5.8	Down
	ATP16	2.6	Down
	ATP20	2.1	Down
	ATP3	2.8	Down
	ATP4	2	Down
	ATP7	2.3	Down
	AUS1	2.3	Up
	BDH2	3	Down
	BOP2	2.2	Down
	BSC1	2.5	Up
	BTN2	2.9	Up
	CAR1	2.4	Down
	CAT2	3.5	Down
	CAT8	3	Down
	CBP4	2.5	Down
	CDC1	4.8	Up
	CHA1	4.7	Down
	CIR2	2.2	Down
	CIT3	3.9	Down
	CMC2	2.3	Down
	CMC4	4.1	Up
	COS4	2.3	Up
	COX4	2.7	Down
	COX5b	2.2	Up
	COX7	2.4	Down
	CRC1	4.1	Down
	CSE2	8.8	Up
	CSM4	2.8	Down
	CSR2	3	Down
	CST26	2	Up
	CTH1	2.2	Up
	CTR3	3.6	Down
	CUR1	2.8	Up
	CYB2	2.8	Down
	CYC1	2	Down
	DAL1	2.6	Up
	DAN1	8	Up
	DDR2	3.5	Down
	DIF1	2.4	Up
	EAF1	2	Up
	EAF3	2.2	Down
	ECM4	2.7	Down
	EDS1	2.3	Down
	ENO1	2.2	Up
	ERG25	2.3	Up
	ERG3	2.5	Up
	ERG5	2.5	Up
	ETR1	2.4	Down
	FAT3	3	Down
	FBP1	8.5	Down
	FDH1	2	Down
	FHN1	2.6	Up
	FIT1	10.2	Up
	FMP16	3	Down
	FMP40	2	Down
	FMP45	3.1	Down
	FOX2	3	Down
	FUS1	2.7	Up
	GDH2	2.1	Down
	GDH3	5	Down
	GIT1	3.4	Down
	GLG2	2.6	Down
	GND2	2.3	Down
	GPM1	2.9	Up
	GPX1	3	Down
	GRE1	4.6	Down
	GSM1	2.2	Down
	GUT2	2.4	Down
	HAP4	2.9	Down
	HBT1	2.6	Down
	HCH1	2.2	Up
	HEM13	2	Up
	HES1	7.7	Up
	HMS2	2.6	Up
	HOT13	2.3	Up
	HSP26	2.2	Up
	HXK2	2.1	Up
	HXT5	2	Down
	HXT8	2.1	Down
	ICL2	3.4	Down
	ICY1	2.7	Down
	IDH1	2.5	Down
	IDP3	3.3	Down
	INA1	5.6	Up
	IRC7	2	Up
	ISF1	2.9	Down
	IZH4	3.5	Up
	JEN1	3.9	Down
	KAR2	2	Up
	KGD1	2.5	Down
	KGD2	2.6	Down
	LEE1	3.8	Down
	MAL32	2.9	Down
	MDG1	2	Down
	MDH1	2.1	Down
	MDH2	3.3	Down
	MHO1	2.7	Down
	MIC26	2.1	Down
	MIC60	2	Down
	MIG3	2.3	Up
	MLS1	4.9	Down
	MRPL6	2.2	Down
	MRT4	2.1	Up
	MSC1	2.7	Down
	MTC7	2.1	Up
	NCA2	2.1	Down
	NCA3	2.4	Up
	NDE1	6.7	Down
	NDE2	3.8	Down
	NQM1	4.4	Down
	NRG2	2.2	Up
	OAC1	2.1	Up
	ODC1	2.3	Down
	OLA1	2.2	Up
	OM14	2	Down
	OM45	2.4	Down
	OYE3	2.1	Down
	PAI3	3.2	Down
	PAU2	2.3	Up
	PAU5	2.8	Up
	PBI1	3.6	Up
	PCK1	5.6	Down
	PDH1	9.7	Down
	PDR11	2.4	Up
	PDR16	2.7	Up
	PET111	2.1	Up
	PET112	2	Down
	PEX11	2.1	Down
	PHM6	2.6	Down
	PHM7	2.3	Down
	PHO81	2.7	Down
	PHO89	13.3	Down
	PIS1	2.3	Up
	POT1	5	Down
	POX1	2.4	Down
	PRM7	2.3	Up
	PRY2	2	Down
	PTH4	2.1	Up
	PUT4	4.8	Down
	REG2	2.7	Down
	RFC5	2.6	Up
	RGI2	4.4	Down
	RIM4	2.2	Down
	RIP1	2.6	Down
	RKM1	2.2	Up
	RPL10	2.1	Up
	RPL18a	2.1	Up
	RPL24a	2.2	Up
	RPL38	2.3	Up
	RPM2	2.5	Down
	RPP2b	2.5	Up
	RPS14b	2	Up
	RPS20	2.5	Up
	RPS22a	2.1	Up
	RPS25a	2.3	Up
	RPS29a	2.3	Up
	RRT6	2.5	Down
	SAF1	2.2	Down
	SAR1	2.1	Up
	SCM4	2.4	Up
	SDH1	3.3	Down
	SDH2	2.8	Down
	SDH8	2	Down
	SER3	2	Up
	SET4	2.4	Up
	SFC1	5	Down
	SIP18	4.1	Down
	SIP2	3.4	Down
	SIP4	3.7	Down
	SIS1	2.2	Up
	SNZ3	2.4	Down
	SPG4	3.1	Down
	SPG5	2	Down
	SPL2	3.1	Down
	SPS100	2.6	Down
	SPS19	3.5	Down
	SSA4	2.3	Up
	TAD2	2.4	Up
	TDA4	2.3	Up
	TDH1	3.9	Up
	THO2	8.9	Up
	TIM11	2.2	Down
	TIR2	2.4	Up
	TIR3	7.4	Up
	TIR4	5	Up
	TKL2	3.4	Up
	UIP4	2.2	Down
	UPC2	2.6	Up
	YAL038W	2	Up
	YAR009C	2	Up
	YAR035C-A	2.2	Down
	YAT1	6.8	Down
	YAT2	2.4	Down
	YBR090C	2.3	Up
	YBR182C-A	5.7	Up
	YBR285W	2.8	Down
	YCR022C	2.5	Up
	YDJ1	2.4	Up
	YDL241W	2.2	Up
	YDR034C-A	2.1	Up
	YDR246W-A	2.5	Up
	YEH1	3.2	Up
	YER121W	2.8	Down
	YER188W	2.4	Up
	YFR011C	2.9	Down
	YGL039W	2.5	Up
	YGR035C	3.7	Up
	YGR067C	5.6	Down
	YGR146C-A	2.1	Up
	YGR292W	2.8	Down
	YHL044W	2.5	Up
	YHR033W	6.9	Down
	YIG1	3.3	Down
	YIL024C	9	Up
	YJL045W	4	Down
	YJL189W	2.2	Up
	YJL213W	3.9	Up
	YJL223C	3.4	Up
	YJR080C	2.6	Down
	YJR124C	2.2	Up
	YJR158W	2.6	Down
	YKL065W-A	2.6	Down
	YKL107W	2.6	Down
	YKL224C	2.4	Up
	YKL224C	2.2	Up
	YKR073C	2.3	Up
	YLL024C	3.8	Up
	YLR177W	2.5	Up
	YLR179C	2.1	Up
	YLR307C-A	6.7	Down
	YMR046C	2.8	Up
	YMR046C	2.8	Up
	YMR206W	2.4	Down
	YMR31	2.9	Down
	YMR315W-A	2.7	Up
	YMR320W	2.7	Up
	YMR325W	3.9	Up
	YMR325W	4.3	Up
	YNL284C-B	2.3	Up
	YNR076W	2.5	Up
	YNR076W	2.4	Up
	YNR076W	2.4	Up
	YNR076W	2.6	Up
	YNR076W	2.4	Up
	YNR076W	2.5	Up
	YNR076W	2.8	Up
	YOL013W-A	4.7	Up
	YOL014W	3.2	Up
	YOL038C-A	2.2	Up
	YOL161C	2.4	Up
	YOL161C	2.5	Up
	YOR062C	2.4	Up
	YOR343C	2.3	Down
	YOR343W-B	2.8	Up
	YOR381W-A	2.4	Up
	YPL109C	2.3	Down
	YPL198W	2.1	Up
	YPL245W	2.4	Up
	YPL282C	3.6	Up
	YPR114W	2.8	Up
	YPR137C-B	2	Up
	YPR137C-B	2	Up
	YPR145C-A	2.9	Up
	YPR158W-B	2.3	Up
	YPR158W-B	2.4	Up
	YPR158W-B	2.2	Up
	YPR158W-B	2.6	Up
	YPR158W-B	2.3	Up
	YPR158W-B	2.4	Up
	YPR158W-B	2.1	Up
	YPR158W-B	2.7	Up
	YPR158W-B	2.5	Up
	YPR158W-B	2.1	Up
	YTP1	2.5	Down

## Sheet: MB Fermentation t = 32 h
	Genes that were differentially regulated ≥2-fold (adjusted p ≤0.05) in during late microbubble fermentation (t =32 h) relative to late propagation using microbubbles
	Gene Name	Fold Change t = 32 h	Direction of change
	AAH1	2.1	Down		Up	247
	ABZ2	2.1	Down		Down	213
	ACH1	2.8	Down		Total	460
	ADE6	2.6	Down
	ADH2	4.3	Down
	ADY2	2.8	Down
	ADY3	2.8	Down
	AFG1	2.2	Down
	AHA1	3.4	Up
	AIM10	2	Down
	AIM26	2.6	Up
	AIM34	3	Up
	AIM44	3	Down
	ALD6	2.5	Down
	ALG1	2.4	Down
	ALG12	2.1	Down
	AMF1	2.5	Up
	ANT1	2.1	Down
	APJ1	3	Up
	ARG3	2.4	Up
	ARG7	2.4	Down
	ARG82	2.4	Up
	ARO4	2.1	Down
	ARO8	2.8	Down
	ARX1	3	Down
	ASE1	2.1	Up
	ASF2	3.6	Up
	ASN1	2.5	Down
	ATG32	2.2	Up
	ATO2	2.4	Down
	ATP14	2.1	Down
	ATP5	2.3	Down
	ATP7	2.8	Down
	BCH1	2.3	Down
	BDF2	3.1	Up
	BMH2	3.1	Down
	BMT5	2	Up
	BMT6	2.1	Down
	BRX1	2.7	Down
	BSC1	2.1	Down
	BSC2	2.1	Up
	BSC4	4.5	Up
	BTN2	7.2	Up
	CAB1	2.9	Down
	CAT2	2.2	Down
	CHA1	5.9	Down
	CIK1	2.1	Up
	CIN2	2.8	Up
	CIT1	2.2	Down
	CIT3	2.4	Down
	CLU1	2.2	Down
	COA2	2.1	Up
	COX5b	2	Up
	CRH1	2.4	Down
	CSE2	2.2	Up
	CTF3	2.3	Up
	CTR3	3.1	Down
	CTR9	2.1	Down
	CUR1	4.2	Up
	CUZ1	2.2	Up
	CYB5	2.2	Up
	CYC2	2.2	Up
	CYC7	3.2	Up
	DAL80	5	Up
	DAN1	7.1	Up
	DBP2	3.5	Down
	DBP9	2.5	Down
	DDR2	2.1	Up
	DED81	3	Down
	DIA1	3	Up
	DIF1	2	Up
	DLD2	2.1	Down
	DMC1	2.5	Up
	DSE4	2.3	Down
	DUG1	2.5	Down
	EBP2	2	Down
	ECL1	4	Up
	ECM4	2	Down
	EFM4	2.2	Up
	EGT2	2.2	Down
	ELA1	2.3	Up
	ELO2	2.2	Down
	ERG25	2.5	Up
	ERO1	2	Up
	ESC2	2.3	Up
	ETR1	2.2	Down
	EXO1	2.5	Up
	FAT3	2.4	Down
	FBP1	5.7	Down
	FIN1	2.2	Up
	FIT1	2.5	Up
	FMS1	2.8	Up
	FRS1	2.5	Down
	FSH1	2.4	Up
	FUI1	2.4	Down
	FUM1	2.4	Down
	FUR1	2	Down
	GAS2	2.5	Up
	GCG1	2.5	Up
	GCV2	3.1	Down
	GCV3	2.4	Down
	GEP5	2.4	Up
	GIP1	2.1	Up
	GIP2	2.1	Up
	GIT1	2	Up
	GPM1	2.8	Up
	GPX1	2.6	Up
	GRS1	2.1	Down
	GRX5	2.1	Down
	GRX8	2.3	Down
	GTO3	3.1	Up
	GTT2	2.3	Up
	GUA1	2.4	Down
	GUT1	2.4	Down
	GYP6	2.5	Down
	HAM1	2.2	Down
	HCH1	2.1	Up
	HEM4	2.1	Up
	HES1	5.1	Up
	HGH1	2.4	Down
	HIS5	2.2	Down
	HLJ1	2.3	Up
	HMF1	2.1	Down
	HMS2	2.4	Up
	HOM2	2.3	Down
	HSP10	2.2	Up
	HSP26	9.5	Up
	HSP30	5.1	Up
	HSP31	2	Up
	HTS1	2	Down
	HXT2	4.3	Down
	HYR1	2.2	Down
	ICL1	4.8	Down
	IDP1	2.2	Down
	IMD2	2.2	Down
	IMD4	2.1	Down
	IME1	2.1	Up
	INA1	3.4	Up
	IPI3	2	Down
	IRC10	2.1	Up
	IRC15	2.2	Up
	IRC23	2.7	Up
	IRC24	2.6	Down
	IZH4	2.3	Up
	JEN1	2.2	Down
	JHD1	2.1	Up
	KAR2	2.9	Up
	KAR3	2.4	Up
	KGD1	2	Down
	KTR2	2.7	Up
	LAP2	2.4	Down
	LOA1	2.5	Down
	LRP1	2.5	Up
	LSC1	2	Down
	LSM12	2.2	Down
	LUC7	3.2	Up
	LYS2	2.1	Down
	MAL32	3.5	Down
	MCH5	5.2	Up
	MDJ1	2.1	Up
	MDM36	2.3	Down
	MDV1	2.2	Down
	MEK1	2.1	Up
	MEP1	2.3	Up
	MEP2	3.8	Up
	MET18	2.2	Down
	MET6	2.8	Down
	MFA1	2.1	Up
	MGA2	2.1	Up
	MIC60	2.4	Down
	MIG3	2.2	Up
	MIH1	2.5	Up
	MIS1	3.4	Down
	MLH3	2.6	Up
	MMO1	2.2	Up
	MNN5	2.2	Down
	MOH1	2.2	Up
	MRK1	2.2	Up
	MRP51	2.3	Down
	MRX4	2.1	Up
	MSM1	2.1	Down
	MTO1	3.3	Down
	MTR3	2	Down
	NAT4	2.4	Up
	NCA3	5.3	Up
	NCE103	3.2	Down
	NDE1	3.5	Down
	NDE2	2.6	Down
	NDL1	2.1	Up
	NIP7	2.2	Down
	NOC2	3.2	Down
	NOP56	3	Down
	NOP58	2.1	Down
	NPT1	2.2	Down
	NRG1	5.1	Up
	NRG2	3	Up
	NSR1	3.7	Down
	NUC1	2.4	Down
	NUP120	2.6	Down
	NUP82	2.4	Down
	OPI10	2.7	Up
	OSW2	2	Up
	PAU11	2.2	Up
	PCD1	2.1	Up
	PCK1	2.8	Down
	PDH1	5.1	Down
	PDI1	2	Up
	PDR11	2.1	Up
	PEP12	2.2	Up
	PES4	3.4	Up
	PEX18	2.3	Up
	PEX22	2.2	Up
	PHD1	2.1	Up
	PHO87	2	Down
	PHO89	12.4	Down
	PHS1	2.3	Down
	PIG2	2	Up
	PIS1	2.2	Up
	PLP2	2.5	Down
	PML39	2	Down
	PRO2	2.2	Down
	PRP43	2.1	Down
	PRS4	4.1	Down
	PSD2	2.2	Down
	PST2	2.4	Down
	PTA1	2.1	Down
	PTH4	3.2	Up
	PUT1	2.2	Up
	PWP1	3	Down
	QNS1	2.1	Down
	RAD51	2.2	Up
	RAS1	2.4	Down
	RBD2	2.4	Down
	RDH54	2.7	Up
	REG2	2.3	Down
	REX2	2.2	Down
	RGI2	3.7	Down
	RGS2	3.1	Down
	RIM4	2.8	Up
	RIM8	2.6	Up
	RKI1	4.8	Down
	RMT2	2.3	Down
	RNA1	2	Down
	ROG3	3.7	Up
	RPA43	2.4	Down
	RPA49	3	Down
	RPB5	2.1	Down
	RPC82	2	Up
	RPL15a	2.1	Down
	RPL22b	2.1	Down
	RPL3	2.7	Down
	RPL30	2.3	Down
	RPL43b	2.2	Down
	RPL9a	2.3	Down
	RPM2	2.1	Down
	RPN4	2.7	Up
	RPS21b	2.6	Down
	RPS29a	2.1	Down
	RRN11	2.5	Down
	RRP12	2	Down
	RRP43	2.1	Up
	RRT6	2.2	Down
	RSA4	2.4	Down
	RSB1	3.7	Up
	RSF2	2.3	Up
	RTG1	2	Up
	RTP1	2.1	Up
	RTS3	3.7	Up
	RUB1	2	Up
	SAM37	2.1	Down
	SCS22	2.2	Up
	SDH1	2.2	Down
	SEC1	2.5	Down
	SEO1	2.7	Down
	SET4	3.7	Up
	SFC1	3.2	Down
	SHM2	2.2	Down
	SIP2	2.2	Down
	SIP3	2.3	Down
	SIR1	2.3	Up
	SIS1	3.3	Up
	SLO1	2	Up
	SLX8	2.3	Up
	SLZ1	3.8	Up
	SMP1	4	Up
	SMY2	2.3	Down
	SNA4	2.3	Up
	SNZ1	3	Down
	SOG2	2.7	Down
	SPB1	2	Down
	SPC2	2.6	Down
	SPC3	2.1	Down
	SPG1	3.8	Up
	SPG4	2.8	Up
	SPL2	2.2	Down
	SPO16	4.2	Up
	SPO19	2.6	Up
	SPO20	2.3	Up
	SPR6	2	Up
	SRB6	2	Up
	SRO9	2.5	Up
	SRP1	2.3	Down
	SSA4	3	Up
	SSF1	2.5	Down
	SSP2	2.2	Up
	STB6	3.2	Up
	STE5	2.9	Up
	SUP45	2.1	Down
	SWC5	2.4	Up
	SYP1	2.1	Down
	TAD2	4.3	Up
	TAF7	3.3	Up
	TAH11	2.4	Up
	TAT2	3.3	Down
	TDA10	3.3	Down
	TED1	2.1	Down
	TEF4	2.1	Down
	TEN1	3	Up
	THI13	2.7	Up
	THI4	2.9	Up
	THO2	2.3	Up
	THP3	2.6	Up
	TIF4631	2.3	Down
	TIR1	2.2	Down
	TIR2	2.6	Up
	TIR3	3.5	Up
	TIR4	2.6	Up
	TKL1	2	Down
	TMC1	2.2	Up
	TNA1	2.2	Down
	TOM71	2.3	Down
	TOP1	2.6	Up
	TPN1	2.4	Down
	TPO1	2.3	Up
	TRP2	2.4	Down
	TSA2	2.4	Up
	TSC13	2.2	Down
	TSR1	2.6	Down
	TYW3	2.3	Up
	UGA4	3.5	Up
	UNG1	3.8	Up
	UPF3	2	Up
	URA7	2.7	Down
	URN1	5.4	Up
	UTP13	2.1	Down
	UTP4	2.7	Down
	UTP5	2.4	Down
	UTP8	2.2	Down
	UTR2	2.7	Down
	VHR2	2.1	Down
	VMA13	2	Down
	WIP1	2.1	Up
	YAP5	2.4	Up
	YAR1	2.2	Up
	YAT1	5.9	Down
	YAT2	2.6	Down
	YBL029W	3.2	Up
	YBR056W-A	3.2	Up
	YBR063C	2.4	Up
	YBR090C	2.2	Up
	YBR182C-A	7.7	Up
	YBR201C-A	5.1	Up
	YBR220C	2.4	Down
	YBR284W	2.6	Up
	YCL024W	2.3	Up
	YCR100C	3	Down
	YDJ1	2.6	Up
	YDL012C	2.2	Up
	YDL114W	3.9	Up
	YDL144C	2.4	Down
	YDR042C	3.9	Up
	YDR109C	2.9	Up
	YDR170W-A	2.2	Up
	YDR278C	2.3	Up
	YDR476C	2.2	Up
	YEH1	2.1	Up
	YEL073C	3.4	Up
	YER188W	2	Up
	YFH7	2.2	Down
	YFR011C	2.7	Down
	YGK3	3.3	Up
	YGR067C	5.6	Down
	YGR146C-A	2.7	Up
	YGR161W-C	2.7	Up
	YGR266W	3.2	Down
	YGR292W	3.9	Down
	YHL044W	2.6	Up
	YHL048C-A	4.7	Up
	YHM2	2.7	Down
	YHR050W-A	2.1	Up
	YIL002W-A	2	Up
	YIL024C	4.3	Up
	YIL161W	2.2	Up
	YIP5	2.5	Down
	YIR017W-A	2.4	Up
	YIR043C	2.9	Down
	YJL007C	2.8	Up
	YJL047C-A	2.9	Up
	YJL077W-B	2.4	Up
	YJL133C-A	2.9	Up
	YJL144W	4.3	Up
	YJL213W	2.5	Up
	YJR061W	6.5	Up
	YJR080C	2.6	Down
	YJR096W	2.2	Up
	YJR115W	2.7	Up
	YJR142W	2.4	Down
	YKL077W	2.1	Down
	YKR045C	4.7	Up
	YLL024C	2.1	Up
	YLR053C	4	Up
	YLR062C	2.1	Down
	YLR126C	2.2	Up
	YLR255C	2.1	Up
	YLR307C-A	6.3	Down
	YLR460C	2.1	Up
	YML003W	2.1	Up
	YML007C-A	2.3	Up
	YML096W	2.1	Down
	YML100W-A	2.2	Up
	YMR102C	2.8	Up
	YMR253C	2.1	Up
	YMR306W	2	Up
	YMR320W	4.2	Up
	YNG2	2.3	Up
	YNL042W-B	2.4	Up
	YNL092W	2	Up
	YNL143C	2.6	Up
	YNL144C	2.3	Up
	YNL247W	2.2	Down
	YNL277W-A	2	Up
	YNL332W	2.2	Up
	YNL332W	2.3	Up
	YNL332W	2.2	Up
	YNR014W	3.3	Up
	YNR021W	2.7	Down
	YOL013W-A	6.8	Up
	YOL014W	2.5	Up
	YOL118C	2.2	Up
	YOL131W	2.9	Up
	YOL157C	2.1	Up
	YOR062C	2.1	Up
	YOR072W-B	2.6	Up
	YOR169C	2	Down
	YOR186W	2.6	Up
	YOR302W	2.6	Up
	YOR381W-A	2.8	Up
	YOR389W	2.3	Up
	YPC1	2.5	Up
	YPL109C	2.3	Down
	YPL277C	2.4	Up
	YPL278C	2.2	Up
	YPL280W	2.1	Up
	YPL280W	2.1	Up
	YPR114W	2.7	Up
	YPR145C-A	4.1	Up
	YPR174C	2.6	Up
	YTM1	2.6	Down
	YVC1	2	Down
	YVH1	2.3	Down

## Sheet: RB vs MB Fermentation t = 7 h
	Genes that were differentially regulated ≥2-fold (adjusted p ≤0.05) in during early microbubble fermentation (t =7 h) relative to early regular fermentation
	Gene Name	Fold Change t = 7 h	Direction of change
	AAC1	2.3	Down		Up	349
	AAC3	4.5	Up		Down	343
	ACH1	4	Down		Total	692
	ACO2	3.6	Up
	ACS2	2.1	Up
	ADD37	3	Up
	ADH1	2.2	Up
	ADH6	4	Up
	ADY2	4.4	Down
	AFR1	2.4	Down
	AGP2	2.5	Down
	AGP3	2.1	Down
	AGX1	4.1	Down
	AHA1	2.1	Up
	AIM19	2.6	Down
	AIM23	2.3	Down
	AIM33	3.6	Down
	AIM41	2.3	Down
	ALD2	3.1	Down
	ALD3	6.7	Down
	ALD5	2.1	Up
	ALG14	2	Up
	ARA2	2.4	Down
	ARF1	2.5	Up
	ARG1	2.1	Up
	ARG7	2	Up
	ARI1	5	Up
	ARO10	2.7	Down
	ARO2	2.2	Up
	ARO4	3	Up
	ARO8	2.5	Up
	ARO9	2.5	Down
	ASF1	2.1	Up
	ASP1	2.7	Up
	ASR1	3.2	Down
	ATG3	2.3	Down
	ATG32	2.1	Down
	ATG33	2.6	Down
	ATG34	2.3	Down
	ATG36	2.9	Down
	ATG39	3.7	Down
	ATO2	7.9	Down
	ATP1	2	Down
	ATP14	2	Down
	ATP16	2.1	Down
	ATP20	3	Down
	ATP3	3.5	Down
	ATP4	2	Down
	ATP7	2.1	Down
	AUS1	2.3	Up
	AXL2	2.2	Up
	BAG7	2.4	Down
	BAT1	2.3	Up
	BDH2	5.3	Down
	BFR1	2.6	Up
	BIL1	2.2	Up
	BIO2	3.6	Up
	BOP2	3.7	Down
	BSC1	3.7	Up
	BSC4	5.9	Down
	BXI1	2.1	Down
	CAT2	4.6	Down
	CAT8	5.1	Down
	CBP4	3.3	Down
	CBP6	2.3	Down
	CBR1	2.3	Up
	CCS1	2.2	Up
	CDC1	3.3	Up
	CDC21	2.2	Up
	CDC3	2.2	Up
	CDC60	2.3	Up
	CDC9	2.1	Up
	CGI121	2.3	Up
	CHA1	6.9	Down
	CIN5	2.4	Down
	CIS3	2.9	Up
	CIT1	2.5	Down
	CIT3	2.1	Down
	CLB1	2.9	Up
	CLB2	2.2	Up
	CLD1	3.5	Down
	CLN2	2.3	Up
	CMC1	2	Down
	CMC2	2.4	Down
	CMC4	2.3	Up
	COA2	3.1	Down
	COQ4	2.3	Down
	COR1	2	Down
	COS4	2	Up
	COX12	3.3	Down
	COX13	5	Down
	COX26	3.1	Down
	COX4	4.2	Down
	COX5a	2.8	Down
	COX6	2.1	Down
	COX7	4.5	Down
	CPT1	2.3	Up
	CRC1	5.7	Down
	CRS5	2.3	Down
	CSE2	5.4	Up
	CSI2	2.1	Up
	CSM4	3.5	Down
	CSR2	4	Down
	CSS1	2	Up
	CST26	2.4	Up
	CTA1	4.1	Down
	CTF18	2	Up
	CTR1	2.3	Down
	CTR3	2.2	Down
	CTT1	3.8	Down
	CUR1	2.2	Up
	CWH41	2.1	Up
	CYB2	6.3	Down
	CYB5	2.7	Up
	CYC1	2.8	Down
	CYC3	2.1	Down
	DAL1	3	Up
	DAL3	2.1	Up
	DAN1	6.8	Up
	DAN4	2.6	Up
	DBP1	2.9	Down
	DCS2	2.8	Down
	DDR2	12.7	Down
	DED81	2.3	Up
	DIC1	2.1	Up
	DIF1	2.5	Up
	DLD1	2.7	Down
	DPB2	2.6	Up
	DUT1	2.3	Up
	DYS1	2.5	Up
	EAF3	2.1	Down
	EAR1	2.1	Down
	ECI1	2.5	Down
	ECM29	2.4	Up
	ECM4	4.3	Down
	EGD1	2.2	Up
	EGO4	3.1	Down
	EHT1	2.2	Down
	ELO2	2.5	Up
	ELO3	3.3	Up
	ENO1	3.4	Up
	ENV10	2.6	Up
	EPT1	3.1	Up
	ERG11	2.6	Up
	ERG2	2.6	Up
	ERG25	4	Up
	ERG3	4.3	Up
	ERG5	3.5	Up
	ERP2	2.4	Up
	ESC1	2	Down
	ETR1	2.9	Down
	ETT1	2.5	Up
	EUG1	2.6	Up
	FAA1	2.9	Down
	FAA2	2.3	Down
	FAT3	5.2	Down
	FBP1	9.4	Down
	FHN1	3.7	Up
	FIT1	9.4	Up
	FMP10	3.2	Down
	FMP16	7.9	Down
	FMP27	2.1	Down
	FMP33	3.8	Down
	FMP40	3.9	Down
	FMP45	6.3	Down
	FMP46	3.7	Down
	FMP48	3	Down
	FOX2	5.1	Down
	FRD1	2.7	Up
	FRS1	2.6	Up
	FSH1	2.1	Up
	FUN12	2.1	Up
	FZO1	2.1	Down
	GAC1	3	Down
	GAD1	4	Down
	GCD1	2.1	Up
	GCN1	2.5	Up
	GDH1	3.1	Up
	GDH2	2.1	Down
	GDH3	6	Down
	GDS1	2.5	Up
	GET3	2.3	Up
	GFD2	2.2	Up
	GIM3	2.5	Up
	GLG2	4.1	Down
	GND1	2	Up
	GND2	4.5	Down
	GPG1	3.3	Down
	GPH1	2	Down
	GPM1	3.9	Up
	GPX1	7.2	Down
	GRE1	8.9	Down
	GRX2	2.4	Down
	GSM1	2.4	Down
	GSY2	2.4	Down
	GUK1	2.2	Up
	GUS1	2.4	Up
	GUT2	4	Down
	GWT1	2.7	Up
	HAL1	2.4	Down
	HAP4	4.4	Down
	HBT1	5.2	Down
	HCH1	2.5	Up
	HEM13	3.1	Up
	HES1	5.6	Up
	HFD1	3.5	Down
	HIS4	2.2	Up
	HMRA1	2.2	Down
	HMX1	4.3	Down
	HOM2	2.1	Up
	HPA2	3.2	Down
	HRI1	3.1	Up
	HSM3	2.1	Down
	HSP12	8.3	Down
	HSP30	8.1	Down
	HSP31	3.6	Down
	HUG1	4	Up
	HXK2	2.9	Up
	HXT5	2.9	Down
	ICL2	4	Down
	ICT1	2.1	Up
	ICY1	2.5	Down
	IDH1	2.2	Down
	IDP2	4.5	Down
	IDP3	4.2	Down
	ILV3	4.2	Up
	IMD2	2.2	Up
	IMD3	2.8	Up
	IMD4	2	Up
	INA1	6.5	Up
	INA22	2	Down
	INH1	2.4	Down
	INM1	2.1	Up
	IRA2	2	Down
	IRC22	2.2	Up
	IRC7	2.9	Up
	ISC1	2.2	Up
	ISF1	5.7	Down
	ISR1	2.2	Down
	ISU1	2	Down
	IZH2	2.9	Up
	IZH4	4	Up
	JEN1	3.7	Down
	KAR2	2	Up
	KGD1	2.7	Down
	KGD2	2.5	Down
	KIN82	2.3	Down
	KTR5	2	Up
	LAM4	2.7	Down
	LAP2	2.9	Down
	LEE1	4.9	Down
	LOS1	2.3	Up
	LPX1	2	Down
	LSB6	5.2	Down
	LYS4	2.9	Up
	MAL13	2.2	Down
	MAL32	3.8	Down
	MBR1	3.9	Down
	MCD4	3	Up
	MCH4	2.2	Down
	MCP1	2.5	Down
	MDG1	2.4	Down
	MDH1	2.2	Down
	MDH2	3	Down
	MDM36	2.2	Down
	MDV1	2	Down
	MEP2	2.4	Up
	MET13	2.2	Down
	MET2	2.5	Down
	MET5	2.1	Up
	MGA2	2.1	Up
	MGL2	2.1	Down
	MHO1	3.7	Down
	MIC26	2.2	Down
	MIG3	2	Up
	MIM2	2.4	Up
	MIR1	2.4	Down
	MIX14	2.1	Down
	MKC7	2.7	Up
	MLS1	5.9	Down
	MNN4	2.1	Down
	MOH1	4.3	Down
	MPC3	5.1	Down
	MRK1	2.8	Down
	MRT4	2.1	Up
	MRX10	2.3	Down
	MSC1	2.1	Down
	MSH2	2.2	Up
	MSN4	2.2	Down
	MTD1	2.4	Up
	MTL1	2.7	Down
	MXR2	2	Down
	MYO2	2.4	Up
	NAT1	2.1	Up
	NCA2	2.3	Down
	NCE102	2.1	Down
	NCE103	2.2	Down
	NDE1	7.8	Down
	NDE2	4.8	Down
	NDI1	2.8	Down
	NMT1	2.2	Up
	NNK1	2.1	Down
	NNR1	3.1	Down
	NOP13	2.2	Up
	NPC2	2.5	Down
	NPT1	2.5	Up
	NQM1	9.1	Down
	NRG2	3.3	Up
	NRM1	2	Up
	NSG1	2.4	Up
	NUM1	2.1	Down
	ODC1	2.4	Down
	ODC2	3.1	Up
	OLA1	2.7	Up
	OM14	2.9	Down
	OM45	2.9	Down
	OXR1	2	Down
	OYE3	2.3	Down
	PAI3	6.3	Down
	PAU5	2.4	Up
	PBI1	3.6	Up
	PCK1	5.8	Down
	PCL7	3.5	Down
	PDC5	3.1	Up
	PDH1	4.3	Down
	PDR11	3.1	Up
	PDR15	2.3	Down
	PDR16	2.3	Up
	PET18	2.3	Up
	PET494	2.3	Down
	PEX11	2.6	Down
	PEX18	2.9	Down
	PEX7	2	Down
	PGI1	2.7	Up
	PGK1	2.1	Up
	PGM1	2.2	Up
	PHM7	6.1	Down
	PHO13	2.5	Up
	PHO8	2.4	Down
	PHO84	2	Down
	PHO88	2.3	Up
	PHO89	3	Down
	PIG2	2.3	Down
	PIS1	2.1	Up
	PLB2	2.6	Up
	PMI40	2.1	Up
	PMT3	2.6	Up
	PMT4	2.6	Up
	PMT5	2.1	Up
	PMU1	2.3	Up
	PNS1	2.3	Down
	POM33	2.2	Down
	POT1	7.1	Down
	POX1	3.4	Down
	PRM7	3.9	Up
	PRO1	2.8	Up
	PRO2	2	Up
	PRR2	2.4	Down
	PRX1	2.2	Down
	PSA1	2.2	Up
	PUT1	2.9	Down
	PUT4	4	Down
	QCR7	2.7	Down
	QCR8	2.1	Down
	QDR2	2.1	Up
	RBL2	2.1	Up
	RCF1	2.6	Down
	RDS3	2.2	Down
	REG2	4.7	Down
	RET2	2	Up
	RFC5	2.1	Up
	RFU1	2.2	Up
	RGI2	7.9	Down
	RGS2	2	Down
	RIE1	2.2	Down
	RIM4	2.7	Down
	RIM8	2	Down
	RIP1	3.9	Down
	RKM1	2.3	Up
	RNR1	2.5	Up
	RNR3	2.3	Up
	ROM1	2.1	Down
	RPA43	2.2	Up
	RPL10	2.7	Up
	RPL16b	2.3	Up
	RPL18a	3	Up
	RPL18b	2.9	Up
	RPL1b	2.2	Up
	RPL20a	2.1	Up
	RPL20b	2.1	Up
	RPL21a	2	Up
	RPL23a	3.3	Up
	RPL23b	2.9	Up
	RPL24a	3.9	Up
	RPL24b	2.6	Up
	RPL25	3.6	Up
	RPL26a	2.6	Up
	RPL29	2	Up
	RPL2b	2.2	Up
	RPL30	2.3	Up
	RPL31a	3.5	Up
	RPL31b	2.5	Up
	RPL32	2.1	Up
	RPL37a	3.4	Up
	RPL37b	2.2	Up
	RPL38	3.3	Up
	RPL40b	2.2	Up
	RPL43b	2.3	Up
	RPL6a	2.3	Up
	RPL9a	2.1	Up
	RPM2	2.4	Down
	RPP1b	2.8	Up
	RPP2a	3.4	Up
	RPP2b	3.4	Up
	RPS10a	2.1	Up
	RPS10b	2.5	Up
	RPS12	2.2	Up
	RPS13	2.2	Up
	RPS14b	2	Up
	RPS16a	2.2	Up
	RPS16b	2.6	Up
	RPS17a	3	Up
	RPS17b	2.3	Up
	RPS18a	2.2	Up
	RPS19a	2.6	Up
	RPS19b	2.9	Up
	RPS1a	2.7	Up
	RPS1b	2	Up
	RPS2	2.2	Up
	RPS20	2.1	Up
	RPS21a	3	Up
	RPS21b	2.4	Up
	RPS22a	2.5	Up
	RPS23a	2.5	Up
	RPS24a	3	Up
	RPS25a	3	Up
	RPS27b	2.8	Up
	RPS28a	2.2	Up
	RPS28b	2.7	Up
	RPS29a	2.7	Up
	RPS29b	2.4	Up
	RPS31	2.4	Up
	RPS4b	2.1	Up
	RPS5	3.1	Up
	RPS7a	2.9	Up
	RPS9a	2.2	Up
	RPS9b	2.4	Up
	RRT15	3.4	Down
	RRT6	4	Down
	RRT8	3.5	Down
	RSC3	2.3	Up
	RSF1	2.4	Down
	RTA1	2.5	Up
	RTC2	2.3	Down
	RTN2	2.5	Down
	RTS3	2.3	Up
	SAF1	3.3	Down
	SAM4	3.5	Up
	SCD5	2.1	Down
	SCM4	3.6	Up
	SCP160	2.9	Up
	SCW10	2.9	Up
	SDH1	3.2	Down
	SDH2	2.6	Down
	SDH5	2.3	Down
	SDH7	2	Down
	SDH8	2.6	Down
	SDP1	3.3	Down
	SEC14	2.8	Up
	SEC28	2	Up
	SED1	3.6	Down
	SEF1	2.1	Down
	SET4	2.3	Up
	SFC1	8	Down
	SHB17	2.1	Up
	SHC1	3	Down
	SHH3	4.6	Down
	SHH4	4	Down
	SIP18	10.7	Down
	SIP2	2.8	Down
	SIP4	5.6	Down
	SLM1	2.4	Down
	SNA2	2.3	Down
	SNO4	3.4	Down
	SNT309	2	Down
	SOD2	2.2	Down
	SOL1	2.5	Down
	SOL3	3.4	Up
	SOL4	5.5	Down
	SPE3	2.3	Up
	SPF1	2.2	Up
	SPG1	5.5	Down
	SPG4	14.5	Down
	SPS100	5.7	Down
	SPS19	6.1	Down
	SRB2	2.5	Up
	SSA3	2.7	Down
	STB6	2	Up
	STE14	2.4	Up
	STP4	2.1	Down
	STT4	2	Up
	SWD3	2	Up
	TAD2	2.1	Up
	TDA4	3	Up
	TDH1	7.9	Up
	THO2	5.7	Up
	THR1	2.4	Up
	TIR2	2.6	Up
	TIR3	7.6	Up
	TIR4	3.9	Up
	TMA19	2.6	Up
	TMN2	2.1	Up
	TOS4	2.3	Up
	TRP2	2.1	Up
	TRX3	2	Down
	TUB3	2.2	Up
	TUB4	2.3	Up
	TYS1	2.6	Up
	UBC8	2.3	Down
	UBX6	2.1	Down
	UGA1	2.3	Down
	UGX2	2.7	Down
	UIP4	4.6	Down
	UPC2	4.6	Up
	URA10	2.7	Down
	URA2	2.3	Up
	URA6	2.5	Up
	URA8	2	Down
	URH1	2.8	Up
	UTR5	2.8	Down
	VHS1	2.6	Down
	VMA16	2.1	Up
	VMA5	2.9	Up
	VRG4	2.2	Up
	WRS1	2.2	Up
	WWM1	2.2	Up
	XBP1	2.7	Down
	XYL2	3.2	Down
	YAL045C	2.2	Down
	YAT1	10.4	Down
	YAT2	2.6	Down
	YBL029C-A	3.7	Down
	YBL048W	3.2	Down
	YBL071C-B	2.5	Up
	YBL086C	2.9	Down
	YBR089W	2.2	Up
	YBR096W	2.1	Up
	YBR182C-A	2.2	Up
	YBR225W	2.1	Down
	YBR238C	2.5	Up
	YBR241C	3.5	Down
	YBR285W	3.4	Down
	YCL048W-A	5.9	Down
	YCL049C	2.1	Down
	YCR061W	2.1	Down
	YDL085C-A	2.6	Up
	YDL183C	2.4	Down
	YDL199C	2.4	Down
	YDL218W	2.3	Down
	YDL241W	2.6	Up
	YDR034W-B	4.7	Down
	YDR210W	2.1	Up
	YDR210W	3.4	Up
	YDR222W	2.5	Up
	YDR271C	2.3	Down
	YDR341C	2.6	Up
	YDR381C-A	2	Down
	YDR418W	2.3	Up
	YDR461C-A	2.5	Down
	YEH1	3.1	Up
	YER053C-A	6	Down
	YER067W	2.8	Down
	YER079W	2.5	Down
	YER121W	6.3	Down
	YER188W	3.7	Up
	YFR011C	2.1	Down
	YGL039W	3.8	Up
	YGR035C	3.1	Up
	YGR053C	2.5	Down
	YGR066C	2.3	Down
	YGR067C	6	Down
	YGR146C-A	2.2	Up
	YGR174W-A	3.3	Down
	YGR201C	2.4	Down
	YGR204C-A	2.1	Down
	YGR210C	2.1	Up
	YGR266W	2.3	Down
	YGR292W	3.5	Down
	YHK8	2.2	Up
	YHL008C	2.6	Down
	YHR007C-A	2.1	Down
	YHR020W	2.9	Up
	YHR033W	7.6	Down
	YHR140W	3.5	Down
	YHR177W	2.6	Down
	YHR202W	2.1	Down
	YHR214W-A	2.1	Up
	YIG1	4.8	Down
	YIL024C	4.9	Up
	YIL069C	2.2	Up
	YIL077C	2.6	Down
	YJL045W	6.4	Down
	YJL119C	2.1	Up
	YJL132W	2.4	Down
	YJL144W	2.6	Down
	YJL163C	2.4	Down
	YJL189W	3	Up
	YJL213W	2.6	Up
	YJL223C	3.7	Up
	YJR080C	2.3	Down
	YJR096W	2.2	Down
	YJR098C	2	Down
	YJR115W	3.3	Down
	YJR124C	2.9	Up
	YJR145C	2.6	Up
	YJR158W	3	Down
	YKL023C-A	2.4	Up
	YKL050C	2.3	Down
	YKL065W-A	5	Down
	YKL091C	2.8	Down
	YKL107W	7.4	Down
	YKL162C	2.6	Down
	YLL024C	2.8	Up
	YLR179C	3.6	Up
	YMR206W	6.7	Down
	YMR31	2.8	Down
	YMR315W-A	3.2	Up
	YMR321C	2.3	Up
	YMR325W	2.7	Up
	YMR325W	2.7	Up
	YNL090W	2	Up
	YNL115C	2.8	Down
	YNL144C	2.6	Down
	YNL162W	2.3	Up
	YNL162W	2.3	Up
	YNL194C	5.6	Down
	YNL195C	5.9	Down
	YNL236W	2.2	Up
	YNL247W	2	Up
	YNR021W	2.3	Up
	YNR064C	2.1	Down
	YNR076W	2.2	Up
	YNR076W	2.2	Up
	YNR076W	2.3	Up
	YNR076W	2.3	Up
	YNR076W	2.3	Up
	YNR076W	2.3	Up
	YNR076W	2.3	Up
	YOL013W-A	3.5	Up
	YOL014W	2.6	Up
	YOL038C-A	2.4	Up
	YOL153C	3.1	Down
	YOL161C	2.3	Up
	YOL161C	2.5	Up
	YOR019W	2.4	Down
	YOR062C	3.4	Up
	YOR121C	2.5	Down
	YOR186W	4.2	Down
	YOR238W	2.1	Up
	YOR343C	2.4	Down
	YOR387C	2.1	Up
	YPL062W	2.1	Up
	YPL090C	2	Up
	YPL090C	2.1	Up
	YPL109C	2.2	Down
	YPL119C-A	3.4	Down
	YPL143W	2.2	Up
	YPL198W	2.1	Up
	YPL198W	2.7	Up
	YPL245W	2.6	Up
	YPL250W-A	2.2	Up
	YPL280W	3.6	Down
	YPL280W	3.7	Down
	YPL281C	2.5	Down
	YPL281C	2.5	Down
	YPL282C	2.9	Up
	YPR010C-A	3.1	Down
	YPR044C	2.8	Up
	YPR114W	4.3	Up
	YPR151C	4.3	Down
	YPR158W-B	2	Up
	YPR158W-B	2.3	Up
	YPR158W-B	2.3	Up
	YPR158W-B	2.5	Up
	YPR174C	3	Up
	YPR203W	2	Up
	YPR203W	2.1	Up
	YPS6	2.2	Down
	YRB1	2	Up
	YRO2	4.4	Down
	YSY6	2.4	Up
	YTP1	3.7	Down

## Sheet: RB vs MB Fermentation t = 32 h
	Genes that were differentially regulated ≥2-fold (adjusted p ≤0.05) in during late microbubble fermentation (t =7 h) relative to late regular fermentation
	Gene Name	Fold Change t = 32 h	Direction of change
	AAD15	2.1	Up		Up	271
	AAD3	2.5	Up		Down	271
	ACF4	2	Down		Total	542
	ACH1	3.2	Down
	ADD37	2.8	Up
	ADY2	2.5	Down
	AHA1	3.3	Up
	AIM10	2.2	Down
	AIM17	2.1	Down
	AIM19	3.1	Down
	AIM26	2.2	Up
	AIM34	2.4	Up
	AIM44	3.1	Down
	AIM7	2.5	Down
	ALD3	3	Down
	ALG14	2.8	Up
	ALO1	2.1	Down
	ALT1	2.2	Down
	APA1	2.3	Up
	AQY1	2.1	Up
	ARG1	4.3	Up
	ARG3	3.5	Up
	ARI1	2.7	Up
	ARO10	2.6	Down
	ARO9	2.2	Down
	ASF1	2.7	Up
	ATG33	2.8	Down
	ATO2	3.2	Down
	ATO3	3.3	Up
	ATP14	2	Down
	ATP16	2	Down
	ATP20	2.3	Down
	ATP3	2.2	Down
	ATP4	2.5	Down
	ATP5	2.8	Down
	ATP7	2.7	Down
	AUA1	2.3	Up
	AYR1	3.1	Down
	BAP3	2.2	Down
	BLI1	2.1	Down
	BNA6	3	Down
	BNI5	2	Up
	BOL3	2	Down
	BPH1	2.1	Down
	BTN2	4	Up
	BUD13	2.4	Up
	BUD23	2.7	Up
	CAR1	2.4	Down
	CAT2	2.1	Down
	CBF5	2	Down
	CBP4	2	Down
	CCR4	2	Down
	CDC3	2.1	Up
	CDC55	2.7	Down
	CHA1	7.7	Down
	CHS1	2.8	Up
	CIC1	2	Down
	CIK1	2.9	Up
	CIN2	3.3	Up
	CIT1	3.1	Down
	CLB3	2	Up
	CLN3	2	Down
	COQ4	3.2	Down
	COQ8	2.1	Down
	COX26	2	Down
	COX4	2.1	Down
	CPT1	2.1	Up
	CRC1	2	Down
	CRD1	2.3	Down
	CSE2	2.7	Up
	CSM4	2.1	Down
	CST6	2.1	Down
	CTF3	2.3	Up
	CTR1	2.4	Down
	CTR3	2.3	Down
	CTR9	2.2	Down
	CUR1	4.2	Up
	CYB2	3.4	Down
	CYC1	3	Down
	CYS3	2.4	Up
	DAL80	4.1	Up
	DAN1	8.1	Up
	DAN4	2.1	Up
	DAP1	2.4	Up
	DBP2	5.3	Down
	DGR2	2.4	Down
	DIA1	4.5	Up
	DIA4	2.3	Down
	DIF1	2.1	Up
	DIP5	2.7	Down
	DIT2	2.1	Up
	DLD2	2.2	Down
	DPB2	2.2	Up
	DPP1	2.1	Down
	DSE1	2.8	Down
	DSE2	2.5	Down
	DSE4	3.8	Down
	DUG1	2.8	Down
	DUN1	2.4	Up
	EBP2	2	Down
	ECL1	4.4	Up
	ECM15	2.3	Down
	ECM4	3.1	Down
	EGT2	2.5	Down
	ERD1	2.1	Up
	ERG25	3.5	Up
	ERG3	3.2	Up
	ERG5	2	Up
	ERO1	2.8	Up
	ETR1	2.1	Down
	FAA1	2.8	Down
	FAA4	2	Up
	FAT3	2.7	Down
	FBP1	5	Down
	FDH1	2.2	Up
	FHN1	2	Up
	FIT1	4	Up
	FMC1	2.7	Down
	FMP27	2.2	Down
	FMP33	2.2	Down
	FMP45	2.2	Down
	FMS1	2.5	Up
	FOX2	2.3	Down
	FRE3	2.2	Up
	FRS1	2.2	Down
	FSH1	3.2	Up
	FUI1	3	Down
	FUM1	2.1	Down
	FUR1	2.6	Down
	GAD1	2.6	Down
	GAS3	2	Up
	GCV1	3	Down
	GCV2	2.2	Down
	GDS1	2.4	Up
	GEM1	2.1	Down
	GIC2	2.1	Up
	GIT1	5.7	Up
	GLG2	2.7	Down
	GLR1	2.1	Down
	GND2	2.1	Down
	GOR1	2.5	Down
	GPI18	2.3	Up
	GPM1	2.7	Up
	GPT2	2.1	Down
	GRX5	2.1	Down
	GRX7	2	Down
	GTO3	2.8	Up
	GUA1	2.3	Down
	GUT1	2.4	Down
	HCH1	3.1	Up
	HEM13	2	Up
	HEM15	2	Down
	HES1	4.8	Up
	HFD1	2.2	Down
	HIS5	2.6	Down
	HIS7	2.4	Down
	HLJ1	2.5	Up
	HLR1	2	Up
	HMS2	3.5	Up
	HMX1	3	Down
	HPA2	2.4	Down
	HSP12	2.5	Down
	HSP26	10.3	Up
	HUG1	2.7	Up
	HXT2	3	Down
	ICT1	2.5	Up
	IDH1	2.1	Down
	IDI1	2.5	Down
	IDP2	3.5	Down
	IME1	2.3	Up
	IMO32	2.2	Up
	INA1	5.2	Up
	INH1	2.1	Down
	IPI3	2.3	Down
	IRC24	3.1	Down
	IRC7	2.2	Up
	IRR1	2.1	Up
	IWR1	2.3	Up
	IZH2	3.5	Up
	IZH4	3.3	Up
	JEM1	2.3	Up
	JEN1	2.5	Down
	JJJ3	2.4	Up
	KAR2	2.5	Up
	KAR3	2.6	Up
	KIP2	2.3	Up
	KRS1	2.5	Down
	KSS1	2.8	Up
	KTI11	2	Up
	KTR2	3.6	Up
	KTR5	2.3	Up
	LAC1	3.2	Up
	LAP2	5.3	Down
	LEU5	2.1	Down
	LOA1	2.2	Down
	LRP1	2.1	Up
	LSC2	2.1	Down
	LUC7	2.1	Up
	LYS4	2.7	Up
	MAK16	2.4	Down
	MAL32	4.4	Down
	MCH5	6	Up
	MCP1	2.4	Down
	MDG1	2.1	Down
	MDH1	2	Down
	MDV1	2.4	Down
	MEP1	2.7	Up
	MEP2	3.4	Up
	MET14	2.4	Up
	MET6	2.4	Down
	MEX67	2	Up
	MFA1	2.9	Up
	MGA2	2.4	Up
	MIC60	2.3	Down
	MIG3	3.1	Up
	MIX14	2	Down
	MMF1	2.7	Down
	MMO1	2.4	Up
	MOD5	2.6	Up
	MOG1	2.3	Up
	MRP51	2	Down
	MSH4	2.7	Up
	MSM1	2.3	Down
	MTG1	2.1	Down
	MXR2	2.7	Down
	NCA2	2.3	Down
	NCA3	5.9	Up
	NCE103	2.7	Down
	NCR1	2.1	Down
	NDE1	6.3	Down
	NDE2	4.3	Down
	NDI1	2.2	Down
	NDJ1	2.6	Up
	NIP7	2.2	Down
	NMD5	2.1	Up
	NNR1	2.4	Down
	NOC2	2.9	Down
	NOP56	2.7	Down
	NOP58	2.8	Down
	NOP8	2.1	Down
	NRG1	3.4	Up
	NRG2	7.6	Up
	NSR1	5.2	Down
	NUC1	2.4	Down
	NUP120	2	Down
	OLA1	2.8	Up
	OXR1	2.7	Down
	PAC1	2.2	Up
	PAU5	2.2	Up
	PBI1	3.4	Up
	PCK1	3.3	Down
	PCL7	3.1	Down
	PDC5	2.1	Up
	PDH1	3.6	Down
	PDR11	3.6	Up
	PDR5	2.4	Up
	PDS1	3	Up
	PES4	2.8	Up
	PET191	2.2	Down
	PFK27	2.4	Up
	PGK1	2.1	Up
	PHO89	3.7	Down
	PHO90	2	Down
	PHO92	2.3	Up
	PIS1	2.3	Up
	PLB2	2.8	Up
	PML39	2.1	Down
	PMT5	2.2	Up
	PNS1	2.2	Down
	POM33	2.5	Down
	POT1	2.6	Down
	PPX1	2.1	Down
	PPZ1	2.1	Down
	PRM3	2.5	Up
	PRP31	2	Down
	PRP43	2.3	Down
	PRS4	2.8	Down
	PST2	2.6	Down
	PTH4	2.3	Up
	PTM1	2.1	Down
	PUT3	2.1	Up
	PUT4	2.6	Down
	PWP1	2.6	Down
	RAD27	2.1	Up
	RAM2	2.4	Down
	RAS1	3	Down
	RAV2	2.2	Down
	RCF1	2.6	Down
	RDH54	3.8	Up
	REG2	2.2	Down
	REX2	2.2	Down
	RFA2	2.2	Up
	RGI2	5.1	Down
	RGS2	2.6	Down
	RIM4	2.7	Up
	RIM8	2.4	Up
	RKI1	3.4	Down
	ROG3	2.2	Up
	ROM1	2.2	Down
	ROX3	2	Up
	RPA12	2.7	Down
	RPA43	2.1	Down
	RPA49	3.3	Down
	RPB5	2.6	Down
	RPI1	2.4	Up
	RPL22b	3.4	Down
	RPL3	3.6	Down
	RPL5	2.2	Down
	RPL8a	2.1	Down
	RPL8b	2.2	Down
	RPL9a	2.2	Down
	RPS12	2.4	Down
	RPS13	2.2	Down
	RPS20	2.4	Down
	RPS31	2.4	Down
	RRN11	3	Down
	RRN7	2.3	Down
	RRP12	2.2	Down
	RSA4	2.9	Down
	RSB1	3.3	Up
	RSC3	2.6	Up
	RSF2	2	Up
	RSM25	2.1	Down
	RTA1	2.4	Up
	RTP1	2.4	Up
	RTS3	4.8	Up
	RVB2	2.1	Down
	SAF1	2.5	Down
	SAP30	2.1	Down
	SCJ1	2.2	Up
	SCP1	2.1	Up
	SCW10	2.9	Up
	SDH1	2	Down
	SDH7	2.2	Down
	SDT1	2.4	Up
	SEC1	2.4	Down
	SED1	2.5	Up
	SER3	2	Down
	SET4	6.5	Up
	SFC1	4.3	Down
	SFT2	2.1	Down
	SGA1	2.3	Up
	SHH3	3.1	Down
	SHH4	3.4	Down
	SHM1	2.3	Down
	SHM2	2.3	Down
	SHR5	2.2	Down
	SIP4	2.8	Down
	SIS1	2.4	Up
	SLZ1	2.7	Up
	SMD3	2.4	Down
	SMP1	4.5	Up
	SMY2	2.7	Down
	SNZ1	2.7	Down
	SOF1	2.1	Down
	SOG2	2.4	Down
	SPA2	2	Up
	SPB1	3	Down
	SPE2	2.8	Up
	SPL2	2.1	Down
	SPO16	4.5	Up
	SPO20	2.3	Up
	SPP2	2.1	Up
	SRB6	2.1	Up
	SSP2	2.3	Up
	STB6	3.5	Up
	STE5	3.1	Up
	SUN4	2.6	Down
	SUT1	2	Down
	TAD2	4.1	Up
	TAH11	2.1	Up
	TAT2	2.3	Down
	TDA10	3.3	Down
	TDA4	2.8	Up
	TDH1	2.5	Up
	TED1	2.4	Down
	TEN1	2.1	Up
	THI13	2.4	Up
	THI4	4.4	Up
	THO2	2.9	Up
	TIM10	2.4	Down
	TIP1	2.4	Up
	TIR2	5.2	Up
	TIR3	7	Up
	TIR4	4.1	Up
	TMA108	2.2	Down
	TOP1	2.1	Up
	TOS2	2.6	Up
	TOS3	2.7	Up
	TPO2	2.4	Up
	TRS31	2.3	Up
	TUM1	3.5	Down
	UBX3	2.1	Down
	UGA1	2.6	Down
	UGA4	2.1	Up
	UNG1	2.8	Up
	UPC2	4.4	Up
	URA7	2.7	Down
	URN1	4.4	Up
	UTP13	2.6	Down
	UTP4	3.8	Down
	UTP5	2.3	Down
	UTP8	2.5	Down
	VPS4	2.1	Up
	VPS73	2.5	Down
	VTS1	2.1	Down
	WIP1	2.7	Up
	WSC2	2.5	Up
	XYL2	2.2	Down
	YAL038W	2.3	Up
	YAL045C	2.2	Down
	YAR1	3.4	Up
	YAT1	6.9	Down
	YAT2	2.5	Down
	YBL029W	4.1	Up
	YBR053C	2.3	Down
	YBR056W-A	4.7	Up
	YBR071W	2	Up
	YBR182C-A	6.2	Up
	YBR200W-A	2.2	Up
	YBR201C-A	2.9	Up
	YCL024W	2.2	Up
	YCL048W-A	2	Down
	YCR022C	2.3	Up
	YCR050C	2.1	Up
	YCR085W	2.2	Up
	YCR100C	2.3	Down
	YDJ1	2.8	Up
	YDL114W	3.8	Up
	YDR012W	2.4	Down
	YDR012W	2.2	Down
	YDR034C-A	2.6	Up
	YDR042C	3.5	Up
	YDR124W	2.5	Up
	YDR210W	2.4	Up
	YDR222W	3.1	Up
	YDR366C	2	Up
	YEL073C	2.8	Up
	YER079W	2.5	Down
	YER121W	2.2	Down
	YER188W	2	Up
	YER189W	2.3	Up
	YER189W	2.4	Up
	YFH7	2.1	Down
	YFL056C	3.1	Up
	YFR011C	2.2	Down
	YGK3	3.1	Up
	YGL041W-A	2.2	Down
	YGL051W	2.3	Down
	YGR035C	2.4	Up
	YGR039W	2.5	Up
	YGR045C	2.2	Up
	YGR053C	2.1	Down
	YGR054W	2	Down
	YGR067C	4.7	Down
	YGR122W	2.6	Up
	YGR146C-A	2.6	Up
	YGR161W-C	3.1	Up
	YGR204C-A	2.5	Down
	YGR210C	2.8	Up
	YGR266W	3.6	Down
	YGR292W	3.5	Down
	YHL048C-A	5.6	Up
	YHM2	2.8	Down
	YHR055C	2.9	Up
	YIL024C	2.9	Up
	YIL102C-A	2.2	Up
	YIP5	2.9	Down
	YIR017W-A	2.1	Up
	YIR018C-A	2.2	Up
	YIR043C	2.3	Down
	YJL007C	3	Up
	YJL045W	2.9	Down
	YJL077W-B	2.2	Up
	YJL132W	2.2	Down
	YJL133C-A	3.3	Up
	YJR061W	4.4	Up
	YJR142W	2.1	Down
	YJR146W	2.1	Up
	YKL065W-A	4.8	Down
	YKL091C	2.4	Down
	YKL107W	2.2	Down
	YKR045C	3	Up
	YLF2	2	Up
	YLL024C	2.5	Up
	YLL056C	2.1	Up
	YLR053C	2.6	Up
	YLR062C	2.8	Down
	YLR108C	2.2	Up
	YLR126C	2.6	Up
	YLR177W	2.1	Up
	YLR255C	2.1	Up
	YLR285C-A	2.1	Down
	YLR286W-A	2.1	Down
	YLR446W	2.4	Down
	YLR460C	2.6	Up
	YLR463C	2.2	Up
	YML007C-A	3	Up
	YML054C-A	2.2	Up
	YML079W	2.5	Down
	YML100W-A	2.9	Up
	YMR046C	2.2	Up
	YMR046C	2.1	Up
	YMR102C	2.2	Up
	YMR175W-A	2	Up
	YMR206W	2.5	Down
	YMR306W	2.1	Up
	YMR31	2.3	Down
	YMR320W	3.8	Up
	YNL019C	2.1	Up
	YNL042W-B	2.2	Up
	YNL090W	2.3	Up
	YNL092W	2	Up
	YNL143C	2.4	Up
	YNL247W	2	Down
	YNL277W-A	4	Up
	YNL332W	2.6	Up
	YNL332W	2.4	Up
	YNL332W	2.4	Up
	YNR014W	3.4	Up
	YOL014W	2.5	Up
	YOL131W	2.4	Up
	YOR062C	2.6	Up
	YOR169C	3.5	Down
	YOR381W-A	2.4	Up
	YPL109C	2.4	Down
	YPL247C	2.2	Down
	YPL283C	2.3	Up
	YPR015C	3.3	Up
	YPR114W	3	Up
	YPR145C-A	3.6	Up
	YPR158W-B	2.1	Up
	YPR158W-B	2.1	Up
	YPR158W-B	2	Up
	YPR174C	5.3	Up
	YPR202W	2.2	Up
	YPR203W	2.5	Up
	YPR203W	2	Up
	YPR203W	2.4	Up
	YSY6	2.2	Up
	YTP1	2	Down
	YUH1	2.5	Down
