# Supplementary material for: A microbubble-sparged yeast propagation–fermentation process for bioethanol production
Source: Biotechnol Biofuels. 2020 Jun 8;13:104. doi: 10.1186/s13068-020-01745-5 (PMC7281951; doi:10.1186/s13068-020-01745-5)
Supplement: Supplementary file 3 — Additional file 3. RNA-seq fold changes. [file 13068_2020_1745_MOESM3_ESM.xlsx]

## Sheet: RB t = 4 h
	Genes that were differentially regulated ≥2-fold (adjusted p ≤0.01) in during early regular gassed fermentation (t = 4 h) relative to yeast propagated with microbubbles
	Systematic name	Standard name	Fold change (t=4 h)	Direction		Total	1525
	YBR085W	AAC3	26.7	Up		Up	760
	YNL141W	AAH1	11.2	Up		Down	765
	YKL106W	AAT1	4	Up
	YDR161W	ACL4	4.1	Up
	YLR304C	ACO1	14.8	Down
	YJL200C	ACO2	4.3	Up
	YFL039C	ACT1	2.4	Down
	YAR015W	ADE1	2.5	Up
	YMR300C	ADE4	2.8	Up
	YGL234W	ADE5,7	3.8	Up
	YGR061C	ADE6	2.4	Up
	YOL086C	ADH1	4.6	Up
	YMR303C	ADH2	4.1	Up
	YER170W	ADK2	2.1	Down
	YDR216W	ADR1	7.9	Down
	YEL052W	AFG1	2.5	Down
	YLR397C	AFG2	2.2	Up
	YBR132C	AGP2	6.8	Down
	YLR109W	AHP1	16.8	Down
	YER087W	AIM10	2.5	Down
	YHL021C	AIM17	21	Down
	YHR198C	AIM18	3.1	Down
	YIL087C	AIM19	3.5	Down
	YIL158W	AIM20	2.4	Up
	YJL131C	AIM23	3.1	Down
	YJR080C	AIM24	3.1	Down
	YKL037W	AIM26	3.2	Down
	YOL053W	AIM39	3.4	Down
	YOR215C	AIM41	4.5	Down
	YMR092C	AIP1	2.1	Down
	YIL079C	AIR1	5.4	Up
	YBR059C	AKL1	2	Down
	YOR335C	ALA1	2.4	Up
	YJL122W	ALB1	6.3	Up
	YMR169C	ALD3	6.8	Down
	YOR374W	ALD4	18.5	Down
	YER073W	ALD5	2.3	Up
	YNL148C	ALF1	2.1	Up
	YGL047W	ALG13	2.8	Down
	YBL009W	ALK2	2.2	Up
	YLR089C	ALT1	2.1	Up
	YBR158W	AMN1	2.2	Up
	YGL156W	AMS1	5.7	Down
	YJR047C	ANB1	148.7	Up
	YDR530C	APA2	2.5	Down
	YLR102C	APC9	2.2	Down
	YBR151W	APD1	2.8	Down
	YKL103C	APE1	6.6	Down
	YKL157W	APE2	2.1	Down
	YBR286W	APE3	3.7	Down
	YHR113W	APE4	2.3	Down
	YML022W	APT1	2.7	Up
	YNL065W	AQR1	9.1	Up
	YFL054C	AQY3	7.9	Down
	YBR149W	ARA1	5.8	Down
	YMR041C	ARA2	2.5	Down
	YER036C	ARB1	3	Up
	YHR013C	ARD1	2.3	Up
	YDL137W	ARF2	2.6	Down
	YJL088W	ARG3	4.4	Up
	YHR018C	ARG4	2.2	Down
	YOL140W	ARG8	2.8	Up
	YGL148W	ARO2	3.1	Up
	YBR249C	ARO4	3.4	Up
	YPR060C	ARO7	2.9	Up
	YLR392C	ART10	2.4	Down
	YDR101C	ARX1	6.4	Up
	YMR116C	ASC1	5.3	Up
	YIL130W	ASG1	2	Up
	YDR321W	ASP1	4.7	Up
	YBL069W	AST1	2.5	Up
	YDR184C	ATC1	6.7	Up
	YGR177C	ATF2	8.4	Up
	YGL180W	ATG1	2.2	Down
	YPR185W	ATG13	2	Down
	YMR159C	ATG16	2	Down
	YOL082W	ATG19	4.1	Down
	YNL242W	ATG2	3.1	Down
	YDL113C	ATG20	2.9	Down
	YPL100W	ATG21	2.2	Down
	YCL038C	ATG22	2.2	Down
	YPL166W	ATG29	5	Down
	YNR007C	ATG3	2.5	Down
	YDR022C	ATG31	2.4	Down
	YLR356W	ATG33	2.4	Down
	YOL083W	ATG34	5.5	Down
	YLR312C	ATG39	19.3	Down
	YNL223W	ATG4	2.4	Down
	YHR171W	ATG7	4.1	Down
	YBL078C	ATG8	14.2	Down
	YDL149W	ATG9	2.5	Down
	YPR026W	ATH1	4.4	Down
	YDR384C	ATO3	5.6	Up
	YBL099W	ATP1	7.1	Down
	YJL180C	ATP12	2	Down
	YLR295C	ATP14	3.4	Down
	YPL271W	ATP15	3.8	Down
	YDL004W	ATP16	3.3	Down
	YDR377W	ATP17	3.9	Down
	YML081C-A	ATP18	3	Down
	YOL077W-A	ATP19	3.2	Down
	YJR121W	ATP2	5.4	Down
	YPR020W	ATP20	3.4	Down
	YBR039W	ATP3	3.6	Down
	YPL078C	ATP4	4.1	Down
	YDR298C	ATP5	3.5	Down
	YKL016C	ATP7	3	Down
	YML116W	ATR1	2.1	Up
	YNL259C	ATX1	2.3	Down
	YKL004W	AUR1	3	Up
	YOR011W	AUS1	5.8	Up
	YER119C	AVT6	2.3	Down
	YIL124W	AYR1	3	Down
	YOR134W	BAG7	16.4	Down
	YKR099W	BAS1	3.5	Up
	YHR208W	BAT1	3.8	Up
	YJR148W	BAT2	2.7	Up
	YJL020C	BBC1	2.5	Down
	YHR040W	BCD1	3.2	Up
	YDR361C	BCP1	7.3	Up
	YIL033C	BCY1	2.4	Down
	YAL060W	BDH1	5.2	Down
	YJR053W	BFA1	2	Up
	YDR299W	BFR2	4.7	Up
	YGR282C	BGL2	2	Down
	YGR286C	BIO2	2.7	Up
	YKL061W	BLI1	2	Down
	YER177W	BMH1	3.4	Down
	YDR099W	BMH2	2.4	Down
	YPL217C	BMS1	3.5	Up
	YBR141C	BMT2	2.3	Up
	YIL096C	BMT5	7.1	Up
	YLR063W	BMT6	4.6	Up
	YJL060W	BNA3	3.2	Down
	YBL098W	BNA4	2.3	Up
	YDR428C	BNA7	2.3	Up
	YLR267W	BOP2	3.2	Down
	YLL015W	BPT1	4.6	Down
	YHR036W	BRL1	2.2	Up
	YOL077C	BRX1	5	Up
	YDR275W	BSC2	2.3	Up
	YNR069C	BSC5	3.1	Down
	YGR188C	BUB1	2.2	Up
	YLR074C	BUD20	3.6	Up
	YOR078W	BUD21	5.6	Up
	YMR014W	BUD22	3.3	Up
	YCR047C	BUD23	2.8	Up
	YFL023W	BUD27	3	Up
	YNL305C	BXI1	3.2	Down
	YDR423C	CAD1	2.2	Down
	YOR276W	CAF20	2.8	Up
	YKR036C	CAF4	2	Up
	YPL111W	CAR1	2.3	Down
	YML042W	CAT2	7.2	Down
	YMR280C	CAT8	5.2	Down
	YGR036C	CAX4	2.1	Up
	YGR140W	CBF2	2.2	Up
	YLR175W	CBF5	4	Up
	YGR174C	CBP4	6	Down
	YBR120C	CBP6	2.6	Down
	YKR066C	CCP1	3.1	Down
	YMR038C	CCS1	2.4	Up
	YAL038W	CDC19	2.8	Up
	YOL139C	CDC33	2.2	Up
	YDR168W	CDC37	2.4	Down
	YDL126C	CDC48	2.9	Down
	YGL029W	CGR1	6	Up
	YCL064C	CHA1	3.2	Down
	YDR254W	CHL4	2.1	Down
	YER026C	CHO1	3.4	Down
	YGR157W	CHO2	2.3	Down
	YNL192W	CHS1	2.7	Down
	YHR052W	CIC1	4.5	Up
	YDR387C	CIN10	2.5	Down
	YOR356W	CIR2	2.4	Down
	YLR346C	CIS1	5.5	Down
	YNR001C	CIT1	23.1	Down
	YCR005C	CIT2	12.7	Down
	YBR135W	CKS1	2.8	Up
	YGR110W	CLD1	2.7	Down
	YMR194C-B	CMC4	3.4	Down
	YLR271W	CMG1	2.7	Down
	YFR014C	CMK1	2.2	Down
	YOL016C	CMK2	3.8	Down
	YML057W	CMP2	2	Down
	YLR003C	CMS1	4.4	Up
	YBR155W	CNS1	5	Up
	YIL157C	COA1	2.3	Down
	YPL189C-A	COA2	5.4	Down
	YLL050C	COF1	2	Down
	YOL096C	COQ3	2.4	Down
	YDR204W	COQ4	3.1	Down
	YML110C	COQ5	3	Down
	YGR255C	COQ6	2.8	Down
	YLR201C	COQ9	2.6	Down
	YBL045C	COR1	8	Down
	YNL336W	COS1	2.7	Down
	YBR203W	COS111	2.6	Down
	YGR295C	COS6	3.4	Down
	YDL248W	COS7	2.7	Down
	YLR038C	COX12	4.1	Down
	YGL191W	COX13	5	Down
	YML129C	COX14	2.4	Down
	YLL009C	COX17	2.2	Down
	YDR231C	COX20	4	Down
	YDR119W-A	COX26	11.5	Down
	YGL187C	COX4	3.4	Down
	YNL052W	COX5A	3	Down
	YIL111W	COX5B	4.4	Down
	YHR051W	COX6	3.7	Down
	YMR256C	COX7	5.2	Down
	YLR395C	COX8	3.1	Down
	YOR303W	CPA1	2.6	Up
	YDR155C	CPR1	3.7	Down
	YHR057C	CPR2	2.1	Down
	YJR032W	CPR7	2	Up
	YJL172W	CPS1	2.4	Down
	YOR100C	CRC1	7.9	Down
	YDL142C	CRD1	2.4	Down
	YHR209W	CRG1	2.5	Down
	YLR241W	CSC1	2.1	Down
	YNL232W	CSL4	2.2	Up
	YIL132C	CSM2	2.1	Up
	YLR380W	CSR1	3.4	Up
	YPR030W	CSR2	20.2	Down
	YIL036W	CST6	2.1	Down
	YBR291C	CTP1	4	Up
	YGR088W	CTT1	31.8	Down
	YPL177C	CUP9	2.2	Down
	YKL096W-A	CWP2	3.9	Down
	YML054C	CYB2	36	Down
	YJR048W	CYC1	6.5	Down
	YEL039C	CYC7	15.7	Down
	YDR430C	CYM1	2	Down
	YJL005W	CYR1	2.4	Down
	YOR065W	CYT1	7.9	Down
	YKL087C	CYT2	3.1	Down
	YBR233W-A	DAD3	2.8	Up
	YML070W	DAK1	2.1	Down
	YFL053W	DAK2	2.2	Down
	YIR027C	DAL1	2.6	Up
	YHR028C	DAP2	2.4	Down
	YDR020C	DAS2	2.8	Up
	YML113W	DAT1	4	Up
	YDL031W	DBP10	3.9	Up
	YNL112W	DBP2	14.7	Up
	YGL078C	DBP3	6	Up
	YNR038W	DBP6	3.3	Up
	YKR024C	DBP7	5	Up
	YHR169W	DBP8	6.2	Up
	YLR276C	DBP9	4	Up
	YHR144C	DCD1	4.9	Up
	YLR270W	DCS1	4.7	Down
	YOR173W	DCS2	20	Down
	YER143W	DDI1	2	Down
	YOR163W	DDP1	2.3	Down
	YMR173W	DDR48	8.1	Down
	YFL001W	DEG1	2.2	Up
	YOR236W	DFR1	3.1	Up
	YOR245C	DGA1	2.3	Down
	YKL078W	DHR2	12.1	Up
	YLR437C	DIF1	2.8	Up
	YPL266W	DIM1	4.4	Up
	YLR129W	DIP2	3.1	Up
	YDL174C	DLD1	2.6	Down
	YEL071W	DLD3	3.8	Down
	YLL001W	DNM1	2.5	Down
	YDR069C	DOA4	2.1	Down
	YHR043C	DOG2	2.9	Down
	YDR121W	DPB4	2.6	Up
	YKL191W	DPH2	4.8	Up
	YLR172C	DPH5	2.5	Up
	YGR093W	DRN1	2.6	Up
	YLL008W	DRS1	6.1	Up
	YOL073C	DSC2	2.1	Down
	YHR143W	DSE2	2	Up
	YOL087C	DUF1	2.2	Down
	YHL016C	DUR3	2.2	Down
	YML080W	DUS1	4.3	Up
	YLR401C	DUS3	4.9	Up
	YLR405W	DUS4	3	Up
	YBR252W	DUT1	2.2	Up
	YHR068W	DYS1	2.6	Up
	YKL172W	EBP2	4.5	Up
	YAL059W	ECM1	5.5	Up
	YMR128W	ECM16	3.8	Up
	YBL101C	ECM21	2.4	Down
	YJR106W	ECM27	2.2	Down
	YBR078W	ECM33	2.2	Down
	YLR299W	ECM38	3.3	Down
	YKR076W	ECM4	8.3	Down
	YBR076W	ECM8	2.9	Down
	YBL047C	EDE1	2.1	Down
	YBR033W	EDS1	2.2	Down
	YGR271C-A	EFG1	4.6	Up
	YHL039W	EFM1	2.6	Up
	YBR271W	EFM2	4.3	Up
	YJR129C	EFM3	3.5	Up
	YIL064W	EFM4	3.3	Up
	YNL024C	EFM6	3.4	Up
	YDR385W	EFT2	2.1	Up
	YNR034W-A	EGO4	11.6	Down
	YBR177C	EHT1	2.2	Down
	YMR031C	EIS1	3	Down
	YOR144C	ELG1	2.1	Up
	YCR034W	ELO2	3	Up
	YGR200C	ELP2	2.9	Up
	YPL086C	ELP3	3	Up
	YMR312W	ELP6	2.3	Up
	YLR186W	EMG1	3.9	Up
	YDR512C	EMI1	2.6	Down
	YDR516C	EMI2	7.3	Down
	YLR080W	EMP46	4.1	Down
	YLR083C	EMP70	3	Up
	YNL313C	EMW1	3.4	Up
	YDR040C	ENA1	2.9	Down
	YGR254W	ENO1	10.1	Down
	YHR174W	ENO2	4.6	Up
	YBR247C	ENP1	6.2	Up
	YGR145W	ENP2	6.9	Up
	YLR065C	ENV10	2.1	Up
	YMR049C	ERB1	6.4	Up
	YGR175C	ERG1	3.1	Up
	YHR007C	ERG11	2.9	Up
	YNL280C	ERG24	2.1	Up
	YGR060W	ERG25	3.4	Up
	YLR056W	ERG3	2.8	Up
	YPL096C-A	ERI1	2.2	Up
	YBR239C	ERT1	3.8	Up
	YNL125C	ESBP6	2.1	Down
	YDR365C	ESF1	4.8	Up
	YNR054C	ESF2	5.7	Up
	YBR026C	ETR1	5.6	Down
	YOR051C	ETT1	2.5	Up
	YDR518W	EUG1	2.1	Up
	YOR317W	FAA1	2.4	Down
	YIL009W	FAA3	2.4	Up
	YMR246W	FAA4	3.2	Up
	YIL019W	FAF1	7.5	Up
	YDR021W	FAL1	6.2	Up
	YNL023C	FAP1	2.8	Up
	YDL166C	FAP7	2.9	Up
	YJL157C	FAR1	2.6	Up
	YFR008W	FAR7	2.4	Down
	YJL155C	FBP26	3.7	Down
	YDR339C	FCF1	3	Up
	YLR051C	FCF2	3.5	Up
	YOR388C	FDH1	2.3	Up
	YOR390W	FEX1	2.8	Up
	YPL279C	FEX2	2.9	Up
	YGR131W	FHN1	4.4	Up
	YCR089W	FIG2	2.2	Up
	YIL065C	FIS1	2.5	Down
	YIL131C	FKH1	2.7	Up
	YNL068C	FKH2	2.3	Up
	YIL098C	FMC1	2.6	Down
	YER182W	FMP10	3.4	Down
	YLR454W	FMP27	2.6	Down
	YJL161W	FMP33	6.8	Down
	YPL222W	FMP40	4.8	Down
	YKR049C	FMP46	5.8	Down
	YMR020W	FMS1	2.5	Down
	YDR110W	FOB1	2.9	Up
	YNL256W	FOL1	2.7	Up
	YLR449W	FPR4	8	Up
	YCL026C-A	FRM2	2.7	Up
	YFL022C	FRS2	2.5	Up
	YAL028W	FRT2	2.1	Down
	YOR271C	FSF1	3.6	Up
	YHR049W	FSH1	2.4	Up
	YBR207W	FTH1	2.1	Down
	YBL042C	FUI1	3	Up
	YAL008W	FUN14	4	Down
	YAL034C	FUN19	2.9	Down
	YHR128W	FUR1	7.6	Up
	YBR021W	FUR4	3.2	Up
	YCL027W	FUS1	2.6	Down
	YIL097W	FYV10	5.9	Down
	YLR068W	FYV7	4.2	Up
	YMR250W	GAD1	17.4	Down
	YBR020W	GAL1	2	Up
	YLR081W	GAL2	2	Down
	YDR009W	GAL3	2.7	Down
	YHR089C	GAR1	4.4	Up
	YMR215W	GAS3	2.9	Up
	YMR136W	GAT2	2.9	Down
	YOR260W	GCD1	2.3	Up
	YNL062C	GCD10	4.9	Up
	YJL125C	GCD14	3.9	Up
	YGR083C	GCD2	2	Up
	YKR026C	GCN3	2.2	Up
	YEL009C	GCN4	2.4	Down
	YOR120W	GCY1	25.5	Down
	YPR184W	GDB1	20.4	Down
	YBR187W	GDT1	2.8	Up
	YCL036W	GFD2	14.7	Up
	YDR358W	GGA1	6.7	Down
	YMR135C	GID8	3.1	Down
	YEL003W	GIM4	2.1	Up
	YML094W	GIM5	2.2	Up
	YER054C	GIP2	5.1	Down
	YDR152W	GIR2	2.1	Up
	YDR096W	GIS1	3	Down
	YML006C	GIS4	2.6	Up
	YEL011W	GLC3	9.5	Down
	YMR311C	GLC8	2.1	Down
	YKR058W	GLG1	4.7	Down
	YCL040W	GLK1	29.8	Down
	YML004C	GLO1	2.8	Down
	YDR272W	GLO2	2.6	Down
	YLR445W	GMC2	7.2	Up
	YHR183W	GND1	4.4	Down
	YNL274C	GOR1	31.8	Down
	YMR292W	GOT1	2.2	Up
	YER020W	GPA2	3.8	Down
	YGR149W	GPC1	3.5	Down
	YDL022W	GPD1	3.5	Down
	YGL121C	GPG1	7.3	Down
	YPR160W	GPH1	17.8	Down
	YDL021W	GPM2	4.3	Down
	YLR243W	GPN3	2.2	Up
	YIL053W	GPP1	6.6	Up
	YER062C	GPP2	5.1	Down
	YKR067W	GPT2	3.5	Down
	YLL035W	GRC3	3.7	Up
	YHR104W	GRE3	4.5	Down
	YPR081C	GRS2	2.1	Down
	YCL035C	GRX1	6.3	Down
	YDR513W	GRX2	4.7	Down
	YDL010W	GRX6	2.3	Down
	YGR032W	GSC2	3.7	Down
	YJL101C	GSH1	2	Down
	YJL103C	GSM1	4.1	Down
	YOR185C	GSP2	8.5	Down
	YFR015C	GSY1	9.7	Down
	YLR258W	GSY2	8.3	Down
	YMR251W	GTO3	8.2	Down
	YIR038C	GTT1	4.3	Down
	YMR217W	GUA1	6.7	Up
	YDL238C	GUD1	2.8	Down
	YLR289W	GUF1	2.2	Down
	YDR454C	GUK1	2.2	Up
	YPL189W	GUP2	2.9	Up
	YIL155C	GUT2	9.7	Down
	YDL234C	GYP7	5.2	Down
	YFL031W	HAC1	2	Down
	YJL165C	HAL5	2.6	Down
	YLR256W	HAP1	2	Up
	YKL109W	HAP4	5	Down
	YMR290C	HAS1	8.8	Up
	YCL026C-B	HBN1	3.5	Down
	YJL033W	HCA4	7.2	Up
	YNL014W	HEF3	2.2	Down
	YDR044W	HEM13	10.5	Up
	YOR227W	HER1	4.8	Down
	YOR237W	HES1	58	Up
	YMR110C	HFD1	3.6	Down
	YGR187C	HGH1	5.1	Up
	YLL022C	HIF1	2.1	Up
	YGR191W	HIP1	2.1	Up
	YIL020C	HIS6	2.4	Up
	YJR055W	HIT1	2.6	Up
	YBR034C	HMT1	4.1	Up
	YLR205C	HMX1	5.9	Down
	YMR032W	HOF1	2.2	Up
	YMR251W-A	HOR7	19.3	Down
	YKL084W	HOT13	3.4	Up
	YIL110W	HPM1	2.7	Up
	YDR399W	HPT1	2.2	Up
	YLL026W	HSP104	12.9	Down
	YFL014W	HSP12	53.2	Down
	YJL159W	HSP150	5.4	Down
	YBR072W	HSP26	15.3	Down
	YDR533C	HSP31	2.7	Down
	YDR171W	HSP42	10	Down
	YDR258C	HSP78	7.7	Down
	YPL240C	HSP82	2.7	Down
	YPL015C	HST2	2.1	Down
	YPR033C	HTS1	2.3	Up
	YML058W-A	HUG1	6.8	Up
	YGL141W	HUL5	2.2	Down
	YPL244C	HUT1	2	Up
	YER039C	HVG1	2.4	Down
	YFR053C	HXK1	26.3	Down
	YHR094C	HXT1	3.2	Up
	YNR072W	HXT17	2.4	Down
	YMR011W	HXT2	2.8	Down
	YDR345C	HXT3	3.6	Down
	YHR092C	HXT4	7.3	Down
	YHR096C	HXT5	15.3	Down
	YIR037W	HYR1	2.1	Down
	YNL164C	IBD2	2.2	Up
	YPR006C	ICL2	4.1	Down
	YNL037C	IDH1	11.1	Down
	YOR136W	IDH2	16.5	Down
	YLR174W	IDP2	2.8	Down
	YLR223C	IFH1	2.1	Up
	YFR017C	IGD1	19.7	Down
	YHR132W-A	IGO2	2.1	Down
	YJL057C	IKS1	3.8	Down
	YER086W	ILV1	2.1	Up
	YMR108W	ILV2	2.4	Up
	YJR016C	ILV3	3.5	Up
	YGR287C	IMA1	2.3	Down
	YJL082W	IML2	2.6	Down
	YIL154C	IMP2'	2.4	Down
	YHR148W	IMP3	5.4	Up
	YNL075W	IMP4	4.6	Up
	YLR413W	INA1	9.1	Up
	YDL181W	INH1	11	Down
	YHR046C	INM1	2.7	Up
	YJL153C	INO1	3.6	Down
	YDR123C	INO2	2.8	Up
	YHR085W	IPI1	5.2	Up
	YNL182C	IPI3	5.5	Up
	YBR140C	IRA1	2.3	Down
	YOL081W	IRA2	2.3	Down
	YPL017C	IRC15	2.1	Down
	YLR247C	IRC20	2.1	Down
	YIR036C	IRC24	2.7	Down
	YFR055W	IRC7	6.8	Up
	YOR155C	ISN1	2.1	Down
	YNL265C	IST1	2.5	Down
	YPL135W	ISU1	2.8	Down
	YDR497C	ITR1	3.5	Down
	YDR492W	IZH1	11.9	Up
	YOL002C	IZH2	3.3	Up
	YOL101C	IZH4	14	Up
	YKL217W	JEN1	10.1	Down
	YNL227C	JJJ1	3.2	Up
	YJR097W	JJJ3	4.8	Up
	YER110C	KAP123	3.9	Up
	YLR347C	KAP95	2	Up
	YNL188W	KAR1	2.5	Up
	YJR054W	KCH1	2.2	Up
	YPL263C	KEL3	3.2	Up
	YIL125W	KGD1	4.8	Down
	YDR148C	KGD2	3.8	Down
	YDR122W	KIN1	3	Down
	YOR233W	KIN4	2.2	Up
	YCR091W	KIN82	6.2	Down
	YLL019C	KNS1	2.3	Down
	YNL132W	KRE33	6.8	Up
	YNL308C	KRI1	3.1	Up
	YCL059C	KRR1	5.4	Up
	YDR037W	KRS1	5.6	Up
	YBL071W-A	KTI11	4	Up
	YKL110C	KTI12	3	Up
	YFL042C	LAM5	2.8	Down
	YER127W	LCP5	5.3	Up
	YBR204C	LDH1	3.4	Down
	YPL054W	LEE1	9.4	Down
	YGL009C	LEU1	3	Up
	YCL018W	LEU2	4.1	Up
	YOR108W	LEU9	10.2	Up
	YDL051W	LHP1	4.7	Up
	YJR070C	LIA1	7.6	Up
	YFR001W	LOC1	2.8	Up
	YOR059C	LPL1	2.2	Down
	YHR081W	LRP1	3.6	Up
	YJL100W	LSB6	2	Down
	YOR142W	LSC1	3.8	Down
	YGR244C	LSC2	4.6	Down
	YGL099W	LSG1	4.2	Up
	YNL147W	LSM7	2.4	Up
	YPL004C	LSP1	9.2	Down
	YKL143W	LTV1	5.5	Up
	YDL182W	LYS20	2	Up
	YDL131W	LYS21	2.1	Up
	YDR234W	LYS4	4.2	Up
	YNR050C	LYS9	2.5	Up
	YKL029C	MAE1	10.7	Up
	YER142C	MAG1	3.5	Down
	YKL021C	MAK11	3	Up
	YAL025C	MAK16	5.7	Up
	YDR060W	MAK21	4.7	Up
	YBR142W	MAK5	4.6	Up
	YGR292W	MAL12	6.8	Down
	YGR288W	MAL13	2.8	Down
	YBR298C	MAL31	6.1	Down
	YBR297W	MAL33	7	Down
	YOL060C	MAM3	2.6	Down
	YIL070C	MAM33	2.2	Down
	YLR244C	MAP1	2.3	Up
	YBR185C	MBA1	2.1	Down
	YOR298C-A	MBF1	3.2	Down
	YOR306C	MCH5	2.4	Up
	YBR202W	MCM7	2.1	Up
	YOR228C	MCP1	3.7	Down
	YKL150W	MCR1	8.7	Down
	YNL173C	MDG1	3.5	Down
	YKL085W	MDH1	9.3	Down
	YDL078C	MDH3	2.1	Down
	YOL009C	MDM12	2.6	Down
	YHR194W	MDM31	2	Down
	YKL053C-A	MDM35	2.5	Down
	YLR106C	MDN1	2.1	Up
	YGR100W	MDR1	2	Down
	YGL197W	MDS3	2.3	Down
	YLR069C	MEF1	3.3	Down
	YJL102W	MEF2	3.3	Down
	YBR126W-A	MEO1	3.3	Down
	YGR121C	MEP1	2.1	Down
	YNL142W	MEP2	3.1	Up
	YNL210W	MER1	2.7	Up
	YGR264C	MES1	2.7	Up
	YGL125W	MET13	2.2	Down
	YPL038W	MET31	2.2	Up
	YER091C	MET6	2.9	Down
	YLR017W	MEU1	2.7	Up
	YPL060W	MFM1	2.3	Down
	YIR033W	MGA2	2.3	Up
	YJR008W	MHO1	9.2	Down
	YKL195W	MIA40	3	Down
	YCL057C-A	MIC10	2.2	Down
	YBR262C	MIC12	2	Down
	YFR011C	MIC19	2.6	Down
	YGR235C	MIC26	2.4	Down
	YNL100W	MIC27	2.9	Down
	YKR016W	MIC60	2.6	Down
	YJR077C	MIR1	2.2	Down
	YBR084W	MIS1	5.3	Up
	YDR031W	MIX14	4	Down
	YMR002W	MIX17	4.7	Down
	YDR144C	MKC7	4	Up
	YLL061W	MMP1	2.7	Down
	YMR177W	MMT1	2.5	Up
	YGL183C	MND1	5.8	Down
	YKL201C	MNN4	2.4	Down
	YMR070W	MOT3	2.1	Up
	YHR162W	MPC2	2.4	Down
	YGR243W	MPC3	20.2	Down
	YJL066C	MPM1	5.1	Down
	YJR002W	MPP10	3.3	Up
	YNR024W	MPP6	2.4	Up
	YPR112C	MRD1	5.4	Up
	YPL118W	MRP51	2.2	Down
	YKL142W	MRP8	5.5	Down
	YNL284C	MRPL10	2.1	Down
	YDR322W	MRPL35	2	Down
	YKL009W	MRT4	5.1	Up
	YDR282C	MRX10	2.8	Down
	YJR003C	MRX12	2	Up
	YDL027C	MRX9	4.1	Down
	YOR188W	MSB1	2.2	Up
	YML128C	MSC1	10.9	Down
	YLR219W	MSC3	3.1	Down
	YHR039C	MSC7	2.3	Up
	YPR047W	MSF1	2.2	Down
	YHR120W	MSH1	2.1	Up
	YNL073W	MSK1	2.3	Down
	YKL062W	MSN4	3.9	Down
	YGR028W	MSP1	2.3	Down
	YMR023C	MSS1	2.2	Down
	YKL194C	MST1	2.1	Down
	YPL097W	MSY1	2.3	Down
	YEL033W	MTC7	2.2	Up
	YKR080W	MTD1	2.3	Up
	YDR277C	MTH1	7.6	Down
	YGR158C	MTR3	2.8	Up
	YJL050W	MTR4	4.4	Up
	YGR055W	MUP1	4.2	Down
	YHL036W	MUP3	3.3	Down
	YCL033C	MXR2	2.2	Down
	YKL129C	MYO3	3.2	Down
	YML117W	NAB6	2.2	Down
	YNL124W	NAF1	3.8	Up
	YLR382C	NAM2	2.4	Down
	YPL126W	NAN1	4.8	Up
	YMR069W	NAT4	4.6	Up
	YPR155C	NCA2	3.6	Down
	YPR149W	NCE102	4.4	Down
	YBL024W	NCL1	3.6	Up
	YHR042W	NCP1	3.6	Up
	YPL006W	NCR1	2.8	Down
	YNL119W	NCS2	3.1	Up
	YGL211W	NCS6	2.1	Up
	YMR145C	NDE1	29.4	Down
	YML120C	NDI1	7.7	Down
	YOL104C	NDJ1	2.3	Up
	YPL226W	NEW1	3.6	Up
	YML118W	NGL3	3.7	Down
	YBR212W	NGR1	2.1	Down
	YDL208W	NHP2	3.6	Up
	YPR052C	NHP6A	3.3	Up
	YMR309C	NIP1	2.3	Up
	YPL211W	NIP7	5.6	Up
	YLR328W	NMA1	2.6	Up
	YHR170W	NMD3	5	Up
	YJR112W	NNF1	2.9	Up
	YKL171W	NNK1	2.4	Down
	YNL200C	NNR1	8	Down
	YKL151C	NNR2	4.7	Down
	YLR285W	NNT1	2	Up
	YOR056C	NOB1	2.9	Up
	YOR206W	NOC2	4.4	Up
	YLR002C	NOC3	4.4	Up
	YPR144C	NOC4	4.7	Up
	YPL093W	NOG1	5.1	Up
	YNR053C	NOG2	4.3	Up
	YDL014W	NOP1	4.1	Up
	YHR072W-A	NOP10	2.9	Up
	YOL041C	NOP12	4.7	Up
	YNL175C	NOP13	7.9	Up
	YDL148C	NOP14	4.6	Up
	YNL110C	NOP15	5.4	Up
	YER002W	NOP16	3.2	Up
	YGR251W	NOP19	3.3	Up
	YNL061W	NOP2	4	Up
	YPL043W	NOP4	5.5	Up
	YPL146C	NOP53	3.4	Up
	YDL213C	NOP6	4	Up
	YGR103W	NOP7	6.3	Up
	YOL144W	NOP8	4.7	Up
	YJL010C	NOP9	4	Up
	YJR072C	NPA3	2.2	Up
	YDR043C	NRG1	3.1	Down
	YNL129W	NRK1	2.2	Up
	YNR009W	NRM1	2.8	Up
	YDL167C	NRP1	5.3	Up
	YGL111W	NSA1	3.1	Up
	YER126C	NSA2	4.4	Up
	YGR159C	NSR1	5.9	Up
	YDR001C	NTH1	4.9	Down
	YBR001C	NTH2	5	Down
	YER006W	NUG1	4.7	Up
	YKL068W	NUP100	2.1	Up
	YHR195W	NVJ1	2.3	Down
	YLR093C	NYV1	2.1	Down
	YKL120W	OAC1	6.8	Up
	YKL055C	OAR1	3.2	Up
	YPL052W	OAZ1	2.2	Up
	YGL038C	OCH1	2	Down
	YPL134C	ODC1	3.9	Down
	YML060W	OGG1	2.3	Up
	YBR025C	OLA1	2.2	Up
	YGL055W	OLE1	3	Up
	YBR230C	OM14	12.4	Down
	YIL136W	OM45	7.2	Down
	YDR316W	OMS1	2	Down
	YOL032W	OPI10	2.5	Down
	YJR073C	OPI3	6.4	Down
	YBR060C	ORC2	2.1	Up
	YLR350W	ORM2	2.1	Down
	YDL019C	OSH2	2.4	Down
	YLR054C	OSW2	5	Down
	YHL013C	OTU2	2.5	Up
	YPL196W	OXR1	2.5	Down
	YGR078C	PAC10	2.4	Up
	YPL272C	PBI1	8.9	Up
	YNL015W	PBI2	9.7	Down
	YCL052C	PBN1	2.1	Down
	YBR186W	PCH2	3.9	Up
	YIL071C	PCI8	2.1	Down
	YNL289W	PCL1	2.6	Down
	YLR134W	PDC5	16.7	Down
	YGL248W	PDE1	2.3	Down
	YPR002W	PDH1	3.8	Down
	YIL013C	PDR11	2.4	Up
	YNL231C	PDR16	2.6	Up
	YOR153W	PDR5	2.2	Up
	YER149C	PEA2	2.2	Up
	YOR036W	PEP12	3.5	Down
	YPL154C	PEP4	5.3	Down
	YKR046C	PET10	3.3	Down
	YBL080C	PET112	2	Down
	YER058W	PET117	2.5	Down
	YNR045W	PET494	2.2	Down
	YBL030C	PET9	4.5	Down
	YJL210W	PEX2	2.2	Down
	YDR479C	PEX29	2.2	Down
	YLR324W	PEX30	2.2	Down
	YGR004W	PEX31	2.2	Up
	YIL107C	PFK26	5	Down
	YOR122C	PFY1	2	Down
	YNL149C	PGA2	2.1	Up
	YPL206C	PGC1	2.2	Down
	YMR105C	PGM2	23.4	Down
	YOL084W	PHM7	9.8	Down
	YER037W	PHM8	8.6	Down
	YBR093C	PHO5	3.8	Down
	YDR481C	PHO8	2.1	Down
	YGR233C	PHO81	2.6	Down
	YBR106W	PHO88	2.2	Up
	YBR296C	PHO89	12.5	Down
	YJL198W	PHO90	3.3	Up
	YOR386W	PHR1	3.4	Down
	YER053C	PIC2	25.9	Down
	YIL045W	PIG2	3.6	Down
	YGR086C	PIL1	5.8	Down
	YBL022C	PIM1	2	Down
	YPR154W	PIN3	2	Down
	YIL042C	PKP1	2.1	Down
	YGL059W	PKP2	2.9	Down
	YMR006C	PLB2	4.1	Up
	YGL006W	PMC1	5.5	Down
	YCR024C-A	PMP1	2.4	Up
	YOR321W	PMT3	2	Up
	YDL093W	PMT5	2.3	Up
	YGL037C	PNC1	12.1	Down
	YOR145C	PNO1	5.2	Up
	YOR161C	PNS1	8	Down
	YIL122W	POG1	2.4	Down
	YJR043C	POL32	2	Up
	YEL055C	POL5	2.7	Up
	YLL023C	POM33	2.9	Down
	YNL282W	POP3	2.8	Up
	YBR257W	POP4	2.1	Up
	YAL033W	POP5	2.6	Up
	YBL018C	POP8	2.4	Up
	YNL055C	POR1	6.1	Down
	YIL114C	POR2	2.1	Up
	YGL205W	POX1	5.5	Down
	YDR075W	PPH3	2.5	Up
	YDR435C	PPM1	3.4	Down
	YOL141W	PPM2	4.2	Up
	YDR452W	PPN1	2.4	Down
	YGR123C	PPT1	4.9	Up
	YDR436W	PPZ2	4.3	Down
	YEL060C	PRB1	12.6	Down
	YMR297W	PRC1	5.8	Down
	YMR278W	PRM15	3.3	Down
	YDL039C	PRM7	14.9	Up
	YAR031W	PRM9	2.3	Up
	YDR300C	PRO1	2.6	Up
	YDR243C	PRP28	2.3	Up
	YGL120C	PRP43	5.6	Up
	YKL181W	PRS1	2.3	Up
	YHL011C	PRS3	2.7	Up
	YBL068W	PRS4	2.3	Up
	YBL064C	PRX1	14.1	Down
	YJL078C	PRY3	3.4	Up
	YOL146W	PSF3	2.4	Up
	YAL017W	PSK1	4	Down
	YDR032C	PST2	4	Down
	YCR079W	PTC6	2.6	Down
	YJR059W	PTK2	3.1	Down
	YKL039W	PTM1	2	Down
	YOR208W	PTP2	2.1	Down
	YDR496C	PUF6	5.4	Up
	YLR414C	PUN1	10.5	Down
	YPL212C	PUS1	3.9	Up
	YNL292W	PUS4	2.6	Up
	YOR243C	PUS7	3	Up
	YDL036C	PUS9	2.6	Up
	YHR037W	PUT2	2.9	Down
	YKL015W	PUT3	2.5	Up
	YLR196W	PWP1	5.7	Up
	YCR057C	PWP2	5.3	Up
	YKL188C	PXA2	2.7	Down
	YGR280C	PXR1	4.1	Up
	YGL062W	PYC1	2.6	Down
	YOR347C	PYK2	6.2	Down
	YHR001W-A	QCR10	4.5	Down
	YPR191W	QCR2	4.5	Down
	YFR033C	QCR6	3.7	Down
	YDR529C	QCR7	7.6	Down
	YJL166W	QCR8	7.6	Down
	YGR183C	QCR9	5.2	Down
	YIL121W	QDR2	2.2	Up
	YER162C	RAD4	2.1	Down
	YGL246C	RAI1	2.1	Up
	YNL216W	RAP1	2.2	Up
	YOR101W	RAS1	5.5	Up
	YOR048C	RAT1	2.1	Up
	YDR202C	RAV2	2	Down
	YDR527W	RBA50	2.9	Up
	YAL036C	RBG1	4	Up
	YDL189W	RBS1	2.1	Up
	YML030W	RCF1	2.9	Down
	YGL158W	RCK1	2.2	Up
	YOL010W	RCL1	3.5	Up
	YNL022C	RCM1	3.2	Up
	YKL159C	RCN1	4	Down
	YOR220W	RCN2	4.4	Down
	YBR005W	RCR1	2	Down
	YOR285W	RDL1	11.5	Down
	YMR133W	REC114	2.7	Down
	YBR050C	REG2	4.7	Down
	YBR267W	REI1	7.4	Up
	YBR002C	RER2	2.3	Up
	YOR207C	RET1	2	Up
	YOL080C	REX4	8.2	Up
	YBR052C	RFS1	3.5	Down
	YLR073C	RFU1	6.9	Up
	YPR115W	RGC1	3	Down
	YER067W	RGI1	14.5	Down
	YOR107W	RGS2	2.8	Up
	YPR165W	RHO1	2.5	Down
	YIL118W	RHO3	2.1	Up
	YGR250C	RIE1	3.8	Down
	YMR139W	RIM11	2.9	Down
	YHL024W	RIM4	3	Down
	YGL045W	RIM8	2.7	Down
	YNL207W	RIO2	3.3	Up
	YEL024W	RIP1	8.4	Down
	YHR197W	RIX1	6.1	Up
	YLL034C	RIX7	4.9	Up
	YOR095C	RKI1	11.1	Up
	YBR030W	RKM3	2.5	Up
	YDR091C	RLI1	2.9	Up
	YLR009W	RLP24	5.4	Up
	YNL002C	RLP7	4.7	Up
	YDR255C	RMD5	3.2	Down
	YGL250W	RMR1	2.1	Down
	YDR465C	RMT2	6.7	Up
	YNL072W	RNH201	2.1	Up
	YMR239C	RNT1	4.1	Up
	YPL123C	RNY1	5.7	Down
	YGL171W	ROK1	6.7	Up
	YGR070W	ROM1	5.8	Down
	YPR065W	ROX1	3.2	Up
	YMR258C	ROY1	2.9	Down
	YJR063W	RPA12	4.3	Up
	YPR010C	RPA135	4.6	Up
	YDR156W	RPA14	3.4	Up
	YOR341W	RPA190	3.8	Up
	YJL148W	RPA34	4.7	Up
	YOR340C	RPA43	6.2	Up
	YNL248C	RPA49	5.5	Up
	YOR210W	RPB10	2.5	Up
	YBR154C	RPB5	2.9	Up
	YOR224C	RPB8	3.3	Up
	YHR143W-A	RPC10	3	Up
	YDR045C	RPC11	3.3	Up
	YJL011C	RPC17	2.9	Up
	YNL113W	RPC19	4.1	Up
	YKL144C	RPC25	3.1	Up
	YNL151C	RPC31	4.1	Up
	YNR003C	RPC34	3.6	Up
	YKR025W	RPC37	3.2	Up
	YPR110C	RPC40	3.8	Up
	YDL150W	RPC53	3.4	Up
	YPR190C	RPC82	3.2	Up
	YJL121C	RPE1	2	Up
	YHR088W	RPF1	4.6	Up
	YKR081C	RPF2	5.9	Up
	YBR079C	RPG1	2.4	Up
	YHL001W	RPL14B	2.5	Up
	YNL301C	RPL18B	3.8	Up
	YPL220W	RPL1A	4.5	Up
	YBL087C	RPL23A	3.3	Up
	YGR148C	RPL24B	2.3	Up
	YLR344W	RPL26A	3.2	Up
	YDR471W	RPL27B	3.3	Up
	YDL136W	RPL35B	3.8	Up
	YMR194W	RPL36A	3.2	Up
	YML091C	RPM2	5.6	Down
	YIL075C	RPN2	2	Down
	YDL147W	RPN5	2.1	Down
	YPR187W	RPO26	2.8	Up
	YOR116C	RPO31	2.4	Up
	YFL036W	RPO41	2.2	Down
	YHR062C	RPP1	2.9	Up
	YDL130W	RPP1B	3.1	Up
	YJL191W	RPS14B	4.7	Up
	YLR367W	RPS22B	4.2	Up
	YLR333C	RPS25B	3.6	Up
	YLR264W	RPS28B	3.9	Up
	YOR182C	RPS30B	3.1	Up
	YNL096C	RPS7B	2.8	Up
	YPL081W	RPS9A	4.8	Up
	YMR131C	RRB1	5.6	Up
	YPL152W	RRD2	2.2	Down
	YDL216C	RRI1	2.1	Down
	YOL117W	RRI2	4.3	Down
	YHR031C	RRM3	2.3	Up
	YML043C	RRN11	4.4	Up
	YKL125W	RRN3	2	Up
	YBL014C	RRN6	2.5	Up
	YJL025W	RRN7	3.4	Up
	YDR087C	RRP1	5.8	Up
	YPL012W	RRP12	5.5	Up
	YKL082C	RRP14	3.3	Up
	YPR143W	RRP15	3.4	Up
	YDR412W	RRP17	3.5	Up
	YHR065C	RRP3	5.2	Up
	YOR287C	RRP36	5.4	Up
	YHR069C	RRP4	2.6	Up
	YOL142W	RRP40	2.6	Up
	YDR280W	RRP45	2.2	Up
	YGR095C	RRP46	2.1	Up
	YMR229C	RRP5	4.2	Up
	YOR001W	RRP6	2.8	Up
	YDR083W	RRP8	5.8	Up
	YPR137W	RRP9	3.5	Up
	YOR294W	RRS1	5.7	Up
	YIL127C	RRT14	5	Up
	YGL146C	RRT6	2.7	Down
	YOL048C	RRT8	8.3	Down
	YLR221C	RSA3	3.3	Up
	YCR072C	RSA4	6.7	Up
	YOR049C	RSB1	3.1	Down
	YMR030W	RSF1	2.1	Down
	YDR041W	RSM10	2.3	Down
	YER050C	RSM18	2	Down
	YBR147W	RTC2	4.4	Down
	YHR087W	RTC3	31.7	Down
	YNL254C	RTC4	2.4	Up
	YDL204W	RTN2	8.3	Down
	YMR185W	RTP1	2.4	Up
	YGR161C	RTS3	3	Down
	YPL183C	RTT10	4	Up
	YHR154W	RTT107	2.4	Up
	YDR129C	SAC6	2.6	Down
	YHR079C-A	SAE3	4.7	Up
	YBR280C	SAF1	3.9	Down
	YDR502C	SAM2	3	Down
	YPL273W	SAM4	3.7	Up
	YJL098W	SAP185	4.8	Up
	YGL229C	SAP4	2.8	Down
	YDL153C	SAS10	4.3	Up
	YMR127C	SAS2	2.1	Up
	YDR180W	SCC2	2.8	Up
	YOR329C	SCD5	2	Down
	YGR049W	SCM4	4.1	Up
	YBR037C	SCO1	2.2	Down
	YBR024W	SCO2	2.1	Down
	YJL080C	SCP160	2.1	Up
	YGR245C	SDA1	6.9	Up
	YKL148C	SDH1	10.2	Down
	YLL041C	SDH2	14.3	Down
	YKL141W	SDH3	5	Down
	YDR178W	SDH4	8.7	Down
	YOL071W	SDH5	3.5	Down
	YDR379C-A	SDH6	5.6	Down
	YDR511W	SDH7	2.5	Down
	YBR269C	SDH8	6.2	Down
	YLR022C	SDO1	2.2	Up
	YKL193C	SDS22	2.3	Down
	YBR214W	SDS24	7.9	Down
	YMR079W	SEC14	2.2	Up
	YDR077W	SED1	20.6	Down
	YAR008W	SEN34	2.7	Up
	YGR208W	SER2	3.1	Up
	YPL165C	SET6	5.5	Down
	YDL168W	SFA1	7.6	Down
	YOR315W	SFG1	2.6	Up
	YJL145W	SFH5	3.9	Up
	YOR021C	SFM1	2.5	Up
	YLR336C	SGD1	2.7	Up
	YPL047W	SGF11	2.1	Up
	YOR073W	SGO1	2.1	Up
	YER096W	SHC1	5.1	Down
	YIL104C	SHQ1	3.6	Up
	YGR112W	SHY1	2.3	Down
	YOR137C	SIA1	2.2	Down
	YGL208W	SIP2	5.3	Down
	YMR140W	SIP5	2.5	Down
	YDL042C	SIR2	2.4	Up
	YHR149C	SKG6	3.1	Up
	YGR195W	SKI6	2.2	Up
	YGR143W	SKN1	2.1	Down
	YGL113W	SLD3	2.4	Up
	YBR156C	SLI15	2.1	Up
	YOR154W	SLP1	2.2	Up
	YGR081C	SLX9	4	Up
	YPR054W	SMK1	2.2	Up
	YNR015W	SMM1	2.2	Up
	YDL194W	SNF3	2.9	Down
	YDR478W	SNM1	2.3	Up
	YMR322C	SNO4	5.8	Down
	snR17b	SNR17B	5.6	Up
	snR3	SNR3	2.6	Up
	snR30	SNR30	2.5	Up
	snR31	SNR31	2.2	Up
	snR33	SNR33	2.4	Up
	snR39B	SNR39B	2.4	Up
	snR44	SNR44	5.9	Up
	snR46	SNR46	2.3	Up
	snR49	SNR49	3.6	Up
	snR63	SNR63	3.7	Up
	snR64	SNR64	2.9	Up
	snR65	SNR65	3.2	Up
	snR66	SNR66	2.6	Up
	snR87	SNR87	2.1	Up
	YEL026W	SNU13	5.2	Up
	YNL333W	SNZ2	3.8	Down
	YFL059W	SNZ3	4.2	Down
	YJR104C	SOD1	4.6	Down
	YHR008C	SOD2	5.8	Down
	YLL011W	SOF1	3.4	Up
	YMR016C	SOK2	2.3	Up
	YCR073W-A	SOL2	2.4	Down
	YGR248W	SOL4	26.2	Down
	YLL021W	SPA2	2.1	Up
	YCL054W	SPB1	5.4	Up
	YFL002C	SPB4	2	Up
	YHR172W	SPC97	2.1	Up
	YOL052C	SPE2	2.6	Up
	YER150W	SPI1	8.6	Down
	YHR136C	SPL2	7.3	Down
	YHR014W	SPO13	2	Up
	YPR036W-A	SPO24	18.6	Down
	YGL170C	SPO74	5.1	Up
	YHR139C	SPS100	3	Down
	YOR313C	SPS4	2.2	Up
	YIR012W	SQT1	3.3	Up
	YDL133W	SRF1	2.3	Down
	SRG1	SRG1	2.4	Down
	YKR091W	SRL3	3.4	Down
	YCL037C	SRO9	5.2	Up
	YKR092C	SRP40	5.4	Up
	YKL218C	SRY1	3.7	Down
	YAL005C	SSA1	7.6	Down
	YER103W	SSA4	2.8	Down
	YDL229W	SSB1	4.9	Up
	YJR045C	SSC1	2.2	Down
	YDR293C	SSD1	2.2	Down
	YPL106C	SSE1	2.8	Up
	YBR169C	SSE2	6.1	Down
	YHR066W	SSF1	5.7	Up
	YDR312W	SSF2	3	Up
	YKL124W	SSH4	2.7	Down
	YCR073C	SSK22	2.3	Up
	YOR242C	SSP2	2.2	Up
	YPL092W	SSU1	2.3	Up
	YHR064C	SSZ1	2.2	Up
	YMR053C	STB2	2.8	Down
	YHL007C	STE20	2.1	Up
	YKL209C	STE6	2.4	Down
	YDL130W-A	STF1	10.9	Down
	YGR008C	STF2	20.1	Down
	YDL048C	STP4	3.4	Down
	YGL169W	SUA5	3.7	Up
	YIL162W	SUC2	5.4	Down
	YPR151C	SUE1	18.8	Down
	YLR092W	SUL2	3.7	Down
	YNL066W	SUN4	4.7	Up
	tS(UGA)E	SUP19	2.3	Down
	YDR297W	SUR2	2.5	Up
	YML052W	SUR7	2.1	Up
	YGL162W	SUT1	3.1	Up
	YPR009W	SUT2	3.9	Up
	YDR346C	SVF1	2.8	Up
	YPL032C	SVL3	3	Up
	YNL081C	SWS2	2	Down
	YDR395W	SXM1	2.1	Up
	YLR251W	SYM1	3.1	Down
	YDL063C	SYO1	5.7	Up
	YCR030C	SYP1	2.4	Down
	YJL035C	TAD2	2.6	Up
	YBR261C	TAE1	2.2	Up
	YCR060W	TAH1	2.2	Up
	YPR048W	TAH18	2.6	Up
	YLR354C	TAL1	4.6	Down
	YPL128C	TBF1	2.3	Up
	YEL048C	TCA17	2.6	Up
	YGR205W	TDA10	2.7	Down
	YJR116W	TDA4	5	Up
	YJL052W	TDH1	26	Down
	YJR009C	TDH2	4.7	Up
	YOR337W	TEA1	4.2	Up
	YKL081W	TEF4	2.8	Up
	YLR178C	TFS1	22	Down
	YDR058C	TGL2	2	Down
	YKR089C	TGL4	2	Down
	YPL157W	TGS1	2.5	Up
	YLR237W	THI7	2.3	Up
	YKR059W	TIF1	2.1	Up
	YJL138C	TIF1	2.2	Up
	YPR163C	TIF3	2.9	Up
	YDR429C	TIF35	2.2	Up
	YGR162W	TIF4631	2.9	Up
	YDR322C-A	TIM11	3.5	Down
	YBR067C	TIP1	5.3	Up
	YER011W	TIR1	90.1	Up
	YIL011W	TIR3	15.2	Up
	YOR009W	TIR4	8.6	Up
	YLR327C	TMA10	28.2	Down
	YOR252W	TMA16	3.7	Up
	YDL110C	TMA17	3.4	Down
	YMR269W	TMA23	3.3	Up
	YOR091W	TMA46	5.7	Up
	YBL054W	TOD6	7.7	Up
	YER184C	TOG1	2.7	Down
	YER049W	TPA1	3.6	Up
	YJL016W	TPH3	7.2	Down
	YJL164C	TPK1	3.1	Down
	YPL203W	TPK2	3.3	Down
	YKL166C	TPK3	2.9	Up
	YBR126C	TPS1	15.4	Down
	YDR074W	TPS2	14.7	Down
	YMR261C	TPS3	2.6	Down
	YNL299W	TRF5	4.1	Up
	YJL087C	TRL1	2.1	Up
	YDR120C	TRM1	4.8	Up
	YOL093W	TRM10	2.7	Up
	YOL124C	TRM11	8	Up
	YNR046W	TRM112	3.5	Up
	YOL125W	TRM13	3.6	Up
	YKR056W	TRM2	4.3	Up
	YDL112W	TRM3	2.4	Up
	YPL030W	TRM44	3.5	Up
	YHR070W	TRM5	3.1	Up
	YBR061C	TRM7	3.1	Up
	YMR259C	TRM732	2.2	Up
	YDL201W	TRM8	4.7	Up
	YDR165W	TRM82	4.8	Up
	YML014W	TRM9	3.2	Up
	YHR106W	TRR2	2.5	Down
	YGR209C	TRX2	3.4	Down
	YCR083W	TRX3	3.2	Down
	YKR079C	TRZ1	2.8	Up
	YML028W	TSA1	5.9	Down
	YML100W	TSL1	37.2	Down
	YDL060W	TSR1	4.4	Up
	YLR435W	TSR2	5.4	Up
	YOR006C	TSR3	2.1	Up
	YOL022C	TSR4	3.4	Up
	YOR187W	TUF1	2.6	Down
	YDR100W	TVP15	2.3	Down
	YPL207W	TYW1	2.6	Up
	YOR295W	UAF30	2	Up
	YEL012W	UBC8	4.2	Down
	YDL064W	UBC9	2.1	Up
	YLL039C	UBI4	33	Down
	YNL186W	UBP10	2.4	Up
	YKR098C	UBP11	4	Down
	YMR304W	UBP15	3.7	Down
	YOR124C	UBP2	2.6	Down
	YER098W	UBP9	2.5	Down
	YDR330W	UBX5	2.1	Down
	YJL048C	UBX6	2.5	Down
	YGR048W	UFD1	2.1	Down
	YGR019W	UGA1	3.5	Down
	YBR006W	UGA2	3.2	Down
	YKL035W	UGP1	3.5	Down
	YDL169C	UGX2	10	Down
	YAR027W	UIP3	3.2	Down
	YPL186C	UIP4	8	Down
	YPL003W	ULA1	2.6	Down
	YDR207C	UME6	2.2	Up
	YDR213W	UPC2	3.7	Up
	YLR168C	UPS2	2.1	Down
	YKL216W	URA1	6.1	Up
	YMR271C	URA10	2.7	Down
	YJL130C	URA2	2.5	Up
	YEL021W	URA3	3.4	Up
	YLR420W	URA4	3.7	Up
	YML106W	URA5	2.2	Up
	YKL024C	URA6	3	Up
	YBL039C	URA7	8.1	Up
	YKL014C	URB1	3.5	Up
	YJR041C	URB2	3.7	Up
	YNR012W	URK1	4.5	Up
	YIL008W	URM1	3.8	Up
	YPL230W	USV1	17.2	Down
	YJL109C	UTP10	3.9	Up
	YKL099C	UTP11	5.2	Up
	YLR222C	UTP13	5	Up
	YML093W	UTP14	5.3	Up
	YMR093W	UTP15	4.4	Up
	YJL069C	UTP18	5.4	Up
	YBL004W	UTP20	3.6	Up
	YLR409C	UTP21	3.6	Up
	YGR090W	UTP22	2.5	Up
	YOR004W	UTP23	6.9	Up
	YIL091C	UTP25	4.6	Up
	YKR060W	UTP30	4.6	Up
	YDR324C	UTP4	4.9	Up
	YDR398W	UTP5	4.7	Up
	YDR449C	UTP6	5.2	Up
	YER082C	UTP7	4.1	Up
	YGR128C	UTP8	5	Up
	YHR196W	UTP9	4.2	Up
	YEL005C	VAB2	2.1	Down
	YCL063W	VAC17	2.3	Up
	YGR094W	VAS1	2.1	Up
	YGL258W	VEL1	2.5	Up
	YOR054C	VHS3	2.1	Down
	YIL017C	VID28	3.5	Down
	YGL227W	VID30	6	Down
	YHL035C	VMR1	2.2	Down
	YLL040C	VPS13	2.9	Down
	YLR417W	VPS36	2.5	Down
	YGL104C	VPS73	3	Down
	YER072W	VTC1	3.2	Down
	YPL019C	VTC3	2.4	Down
	YJL012C	VTC4	2.2	Down
	YOR359W	VTS1	4.3	Up
	YOL097C	WRS1	2.6	Up
	YOR230W	WTM1	5.1	Down
	YOR229W	WTM2	3.7	Up
	YIL101C	XBP1	4.8	Down
	YGR194C	XKS1	6.4	Down
	YJL141C	YAK1	6.3	Down
	YAL037C-A	YAL037C-A	3.8	Up
	YHR161C	YAP1801	3	Down
	YAR023C	YAR023C	2.3	Down
	YPL239W	YAR1	3.9	Up
	YBL005W-B	YBL005W-B	2.3	Up
	YBL028C	YBL028C	5.3	Up
	YBL029C-A	YBL029C-A	4.7	Down
	YBL071C	YBL071C	4.7	Up
	YBL081W	YBL081W	3.2	Up
	YBL086C	YBL086C	2.7	Down
	YBR012W-B	YBR012W-B	4.6	Up
	YBR053C	YBR053C	3.9	Down
	YBR056W	YBR056W	5.7	Down
	YBR085C-A	YBR085C-A	11.4	Down
	YBR137W	YBR137W	2.4	Down
	YBR139W	YBR139W	4.3	Down
	YBR196C-B	YBR196C-B	6.1	Up
	YBR225W	YBR225W	2.1	Down
	YBR230W-A	YBR230W-A	3.2	Down
	YBR238C	YBR238C	11.9	Up
	YBR241C	YBR241C	2.7	Down
	YBR242W	YBR242W	2.8	Up
	YBR284W	YBR284W	3.4	Down
	YBR287W	YBR287W	2.7	Down
	YCL019W	YCL019W	2.7	Up
	YCL049C	YCL049C	2.9	Down
	YCR004C	YCP4	2.5	Down
	YCR007C	YCR007C	3.8	Down
	YCR016W	YCR016W	3	Up
	YCR022C	YCR022C	2.2	Up
	YCR024C-B	YCR024C-B	2.5	Up
	YCR043C	YCR043C	2.1	Up
	YCR051W	YCR051W	3.2	Up
	YCR087C-A	YCR087C-A	6.8	Up
	YCR099C	YCR099C	3.5	Down
	YPL087W	YDC1	3.5	Down
	YNL064C	YDJ1	2.3	Up
	YDL121C	YDL121C	2.4	Up
	YDL124W	YDL124W	13.9	Down
	YDL129W	YDL129W	2.4	Up
	YDL199C	YDL199C	3.4	Down
	YDL206W	YDL206W	2.3	Down
	YDL211C	YDL211C	2.5	Up
	YDR010C	YDR010C	3.1	Down
	YDR210C-D	YDR210C-D	2.9	Up
	YDR222W	YDR222W	2.5	Up
	YDR248C	YDR248C	2.8	Down
	YDR274C	YDR274C	5.3	Up
	YDR391C	YDR391C	3.2	Down
	YDR514C	YDR514C	2	Up
	YEL041W	YEF1	3.1	Down
	YLL012W	YEH1	4.5	Up
	YEL009C-A	YEL009C-A	3.2	Down
	YEL073C	YEL073C	12	Down
	YER039C-A	YER039C-A	2.6	Down
	YER053C-A	YER053C-A	10.8	Down
	YER079W	YER079W	4.8	Down
	YER135C	YER135C	3.2	Down
	YER137C	YER137C	2.1	Up
	YER145C-A	YER145C-A	3.3	Up
	YER156C	YER156C	3.2	Up
	YKL065C	YET1	3.1	Down
	YDL072C	YET3	3.5	Down
	YFL015C	YFL015C	14.8	Down
	YFL019C	YFL019C	4.1	Down
	YFL041W-A	YFL041W-A	2.1	Down
	YFR032C-B	YFR032C-B	2.6	Up
	YFR035C	YFR035C	2.2	Up
	YFR045W	YFR045W	2.2	Down
	YDR319C	YFT2	2.1	Down
	YOL128C	YGK3	3	Up
	YGL039W	YGL039W	2.9	Up
	YGL118C	YGL118C	2.2	Down
	YGL185C	YGL185C	2	Down
	YGL258W-A	YGL258W-A	9.4	Down
	YNL160W	YGP1	9.5	Down
	YGR027W-B	YGR027W-B	4.7	Up
	YGR035C	YGR035C	12.8	Up
	YGR035W-A	YGR035W-A	3	Up
	YGR053C	YGR053C	3	Down
	YGR066C	YGR066C	2.9	Down
	YGR067C	YGR067C	3.1	Down
	YGR079W	YGR079W	7.4	Up
	YGR111W	YGR111W	2.1	Down
	YGR127W	YGR127W	2.7	Down
	YGR130C	YGR130C	3.4	Down
	YGR161C-D	YGR161C-D	2.6	Up
	YGR161W-C	YGR161W-C	3.2	Down
	YGR201C	YGR201C	4	Down
	YGR237C	YGR237C	2.2	Down
	YGR240C-A	YGR240C-A	2.9	Up
	YGR283C	YGR283C	3.7	Up
	YGR234W	YHB1	4.9	Down
	YJL059W	YHC3	2.1	Down
	YHR048W	YHK8	2.2	Up
	YHL012W	YHL012W	4.1	Up
	YHL026C	YHL026C	3	Up
	YHR007C-A	YHR007C-A	2.3	Down
	YHR020W	YHR020W	3.2	Up
	YHR033W	YHR033W	15.5	Down
	YHR097C	YHR097C	5.2	Down
	YHR112C	YHR112C	2.7	Down
	YHR127W	YHR127W	2.2	Up
	YHR138C	YHR138C	8.5	Down
	YHR140W	YHR140W	3.8	Down
	YHR173C	YHR173C	2.3	Up
	YHR210C	YHR210C	3	Down
	YCR059C	YIH1	2.7	Up
	YIL002W-A	YIL002W-A	2.1	Up
	YIL055C	YIL055C	3.5	Down
	YIL077C	YIL077C	3.4	Down
	YIR014W	YIR014W	2.5	Down
	YIR016W	YIR016W	2.8	Down
	YJL043W	YJL043W	4.6	Up
	YJL068C	YJL068C	3	Down
	YJL070C	YJL070C	3	Down
	YJL118W	YJL118W	3	Up
	YJL133C-A	YJL133C-A	28.5	Down
	YJL144W	YJL144W	7.3	Down
	YJL163C	YJL163C	2.9	Down
	YJL193W	YJL193W	3	Up
	YJR039W	YJR039W	2.5	Down
	YJR085C	YJR085C	3.7	Down
	YJR096W	YJR096W	3.7	Down
	YJR120W	YJR120W	2.5	Down
	YJR124C	YJR124C	4.5	Up
	YLR200W	YKE2	2.1	Up
	YKL023C-A	YKL023C-A	2.9	Up
	YKL091C	YKL091C	5	Down
	YKL133C	YKL133C	4.1	Down
	YKL162C	YKL162C	2.5	Down
	YKR011C	YKR011C	3	Down
	YKR041W	YKR041W	3.7	Up
	YMR284W	YKU70	2.5	Down
	YLR053C	YLR053C	3.9	Down
	YLR108C	YLR108C	3	Down
	YLR149C	YLR149C	15.4	Down
	YLR152C	YLR152C	4.4	Down
	YLR173W	YLR173W	2.2	Down
	YLR177W	YLR177W	5.1	Down
	YLR225C	YLR225C	2.4	Down
	YLR236C	YLR236C	2.1	Up
	YLR255C	YLR255C	5.1	Up
	YLR257W	YLR257W	3	Down
	YLR264C-A	YLR264C-A	4.6	Up
	YLR281C	YLR281C	2.7	Down
	YLR287C	YLR287C	2.5	Up
	YLR345W	YLR345W	6.7	Down
	YLR363W-A	YLR363W-A	6.8	Up
	YLR407W	YLR407W	2.6	Up
	YLR410W-B	YLR410W-B	4.1	Up
	YPR058W	YMC1	2.2	Up
	YBR104W	YMC2	6.6	Up
	YMR302C	YME2	2.5	Down
	YML018C	YML018C	2.6	Up
	YML082W	YML082W	3	Up
	YML096W	YML096W	2.4	Up
	YML108W	YML108W	2.6	Up
	YML131W	YML131W	5.6	Down
	YMR001C-A	YMR001C-A	2.1	Up
	YMR045C	YMR045C	2.7	Up
	YMR084W	YMR084W	10.5	Down
	YMR085W	YMR085W	9.3	Down
	YMR090W	YMR090W	10.3	Down
	YMR114C	YMR114C	3.3	Down
	YMR122C	YMR122C	2.8	Up
	YMR147W	YMR147W	2.3	Up
	YMR160W	YMR160W	2.4	Down
	YMR181C	YMR181C	4.7	Down
	YMR196W	YMR196W	6.1	Down
	YMR206W	YMR206W	3.8	Down
	YMR226C	YMR226C	2.2	Down
	YMR252C	YMR252C	2.8	Up
	YFR049W	YMR31	4.3	Down
	YMR310C	YMR310C	5.4	Up
	YMR315W	YMR315W	5	Down
	YMR321C	YMR321C	2.4	Up
	YKL067W	YNK1	3.5	Down
	YNL011C	YNL011C	2.8	Down
	YNL033W	YNL033W	2.1	Down
	YNL092W	YNL092W	4.7	Down
	YNL095C	YNL095C	3.2	Up
	YNL108C	YNL108C	2.1	Up
	YNL115C	YNL115C	4.8	Down
	YNL134C	YNL134C	4.1	Down
	YNL162W-A	YNL162W-A	5.7	Up
	YNL208W	YNL208W	9	Down
	YNL247W	YNL247W	2.5	Up
	YNR064C	YNR064C	2.8	Down
	YNR068C	YNR068C	3	Down
	YNR071C	YNR071C	2.8	Down
	YOL131W	YOL131W	2.6	Down
	YPR028W	YOP1	2.8	Down
	YOR012W	YOR012W	3.4	Up
	YOR019W	YOR019W	3	Down
	YOR020W-A	YOR020W-A	3.5	Down
	YOR283W	YOR283W	2.1	Up
	YOR289W	YOR289W	7.5	Down
	YOR302W	YOR302W	2.9	Up
	YOR316C-A	YOR316C-A	3.1	Up
	YOR338W	YOR338W	2.3	Up
	YOR343C	YOR343C	2.5	Down
	YOR385W	YOR385W	2	Down
	YOR387C	YOR387C	2.4	Up
	YOR389W	YOR389W	2.9	Down
	YBR183W	YPC1	6.2	Down
	YKL100C	YPF1	2.1	Down
	YFR003C	YPI1	2.8	Down
	YMR104C	YPK2	4.7	Down
	YPL068C	YPL068C	5.7	Up
	YPL108W	YPL108W	2.7	Up
	YPL109C	YPL109C	3.4	Down
	YPL245W	YPL245W	4.7	Up
	YPL247C	YPL247C	4.6	Down
	YPL277C	YPL277C	2.6	Down
	YOL092W	YPQ1	2.8	Up
	YPR010C-A	YPR010C-A	5.4	Down
	YPR053C	YPR053C	2.9	Up
	YPR064W	YPR064W	2.2	Up
	YPR098C	YPR098C	2.7	Down
	YPR114W	YPR114W	2.3	Up
	YPR117W	YPR117W	2.1	Down
	YLR120C	YPS1	2.9	Down
	YLR121C	YPS3	3.3	Down
	YGL259W	YPS5	4.5	Down
	YIR039C	YPS6	10.3	Down
	YNL093W	YPT53	16.6	Down
	YBR054W	YRO2	3.3	Down
	YHR016C	YSC84	8	Down
	YOR272W	YTM1	6	Up
	YNL237W	YTP1	2.3	Down
	YIR026C	YVH1	5.1	Up
	YFL052W	ZNF1	2.7	Down
	YGR211W	ZPR1	4.6	Up
	YGL255W	ZRT1	2.9	Up
	YLR130C	ZRT2	2	Up
	YGR285C	ZUO1	2.7	Up
	YNL241C	ZWF1	4	Down

## Sheet: RB t = 12 h
	Genes that were differentially regulated ≥2-fold (adjusted p ≤0.01) in during mid regular gassed fermentation (t = 12 h) relative to yeast propagated with microbubbles
	Systematic name	Standard name	Fold Change (t = 12 h)	Direction		Total	349
	YFL056C	AAD6	2.5	Up		Up	154
	YLR027C	AAT2	2.3	Down		Down	195
	YER045C	ACA1	2.7	Down
	YNR016C	ACC1	2	Up
	YFL039C	ACT1	2.7	Down
	YOR128C	ADE2	2	Down
	YGL234W	ADE5,7	2	Down
	YOL086C	ADH1	3.7	Up
	YMR303C	ADH2	6.4	Up
	YBR145W	ADH5	2.4	Up
	YMR318C	ADH6	3.7	Down
	YER093C-A	AIM11	2.6	Down
	YHL021C	AIM17	3	Down
	YPL158C	AIM44	2.1	Down
	YPL061W	ALD6	4.2	Down
	YFL050C	ALR2	2.5	Up
	YLR089C	ALT1	2.1	Down
	YGR225W	AMA1	3.8	Up
	YJR047C	ANB1	26.3	Up
	YBR149W	ARA1	3.1	Down
	YIL062C	ARC15	2.3	Down
	YGL157W	ARI1	2.3	Down
	YNL020C	ARK1	2.5	Down
	YDR380W	ARO10	3.5	Down
	YDR035W	ARO3	2.1	Down
	YMR116C	ASC1	3.8	Down
	YJL115W	ASF1	2.1	Up
	YGR124W	ASN2	2.7	Down
	YLR423C	ATG17	2.3	Up
	YCL038C	ATG22	2.1	Up
	YPL149W	ATG5	2.1	Down
	YJR148W	BAT2	2.2	Down
	YHR101C	BIG1	2.1	Down
	YNR056C	BIO5	2.2	Up
	YDR275W	BSC2	3.4	Up
	YNL288W	CAF40	2.3	Down
	YFR036W	CDC26	2.6	Down
	YBR029C	CDS1	2.1	Up
	YNL192W	CHS1	3.9	Down
	YOR356W	CIR2	2	Down
	YGR110W	CLD1	4.4	Down
	YOL016C	CMK2	3.5	Down
	YOR316C	COT1	2.3	Up
	YLL009C	COX17	2.5	Up
	YLL018C-A	COX19	2.1	Down
	YDR119W-A	COX26	5.7	Down
	YIL111W	COX5B	2.5	Up
	YDR223W	CRF1	3	Up
	YNR010W	CSE2	2.2	Down
	YLR087C	CSF1	2.1	Up
	YLR286C	CTS1	3.4	Down
	YML054C	CYB2	3	Down
	YJR048W	CYC1	10.2	Down
	YFL053W	DAK2	2.2	Down
	YKR034W	DAL80	5.4	Up
	YJR150C	DAN1	22.2	Up
	YPL170W	DAP1	2.2	Up
	YFR012W	DCV1	2.4	Up
	YOL052C-A	DDR2	8.6	Up
	YMR173W	DDR48	2.9	Up
	YMR238W	DFG5	2.6	Down
	YNL130C-A	DGR1	4.4	Up
	YMR316W	DIA1	5.9	Down
	YDL174C	DLD1	2.5	Down
	YJL065C	DLS1	2.1	Down
	YIL010W	DOT5	2.1	Down
	YER088C	DOT6	2.1	Up
	YHR143W	DSE2	2.2	Down
	YNR067C	DSE4	2.2	Down
	YGR146C	ECL1	3	Up
	YBL043W	ECM13	2.8	Up
	YJR106W	ECM27	2	Down
	YPL095C	EEB1	4.3	Up
	YGR271C-A	EFG1	2.3	Up
	YNR034W-A	EGO4	9.6	Up
	YNL327W	EGT2	2.3	Down
	YJL196C	ELO1	2	Up
	YDR512C	EMI1	2	Down
	YDR040C	ENA1	2.8	Down
	YLR056W	ERG3	3.9	Up
	YMR246W	FAA4	3.4	Up
	YGR131W	FHN1	3	Up
	YDR534C	FIT1	3.4	Down
	YAL053W	FLC2	2.3	Down
	YMR020W	FMS1	2.1	Up
	YER145C	FTR1	2.1	Down
	YHR128W	FUR1	2.9	Up
	YLR081W	GAL2	2.4	Down
	YLR343W	GAS2	2.9	Up
	YPL075W	GCR1	2.9	Up
	YDL226C	GCS1	2.1	Down
	YDL198C	GGC1	2.4	Down
	YCR098C	GIT1	9.4	Up
	YOR040W	GLO4	3.2	Up
	YLR445W	GMC2	5.2	Up
	YHR183W	GND1	6.3	Down
	YGL121C	GPG1	4.2	Up
	YPR160W	GPH1	5.1	Up
	YBR004C	GPI18	2.8	Down
	YDL021W	GPM2	3.6	Up
	YLL060C	GTT2	2.1	Up
	YIL155C	GUT2	3.9	Down
	YJL165C	HAL5	2.1	Down
	YOR237W	HES1	37.6	Up
	YER055C	HIS1	2.4	Down
	YOR202W	HIS3	2.9	Down
	YCL030C	HIS4	2.1	Down
	YDR528W	HLR1	3.6	Up
	YLR205C	HMX1	8.7	Down
	YGL077C	HNM1	2.2	Up
	YMR032W	HOF1	2.5	Down
	YMR251W-A	HOR7	2.4	Down
	YOL123W	HRP1	3.1	Down
	YHL002W	HSE1	2.3	Down
	YBR072W	HSP26	10.9	Up
	YDR533C	HSP31	6.3	Up
	YML058W-A	HUG1	6.1	Up
	YHR094C	HXT1	6.6	Down
	YMR011W	HXT2	37.3	Down
	YER065C	ICL1	2.2	Down
	YPR006C	ICL2	2.2	Down
	YMR195W	ICY1	4	Up
	YGR287C	IMA1	2.8	Down
	YJL216C	IMA5	2.7	Down
	YHR216W	IMD2	3	Down
	YLR432W	IMD3	3.8	Down
	YGR031W	IMO32	2	Down
	YHR046C	INM1	2.4	Up
	YJL153C	INO1	31.5	Up
	YOR044W	IRC23	2.4	Up
	YJL051W	IRC8	2.3	Down
	YDR492W	IZH1	9.1	Up
	YOL002C	IZH2	4.9	Up
	YOL101C	IZH4	9.2	Up
	YCL018W	LEU2	3.3	Up
	YJL038C	LOH1	2.4	Up
	YJL100W	LSB6	2.6	Down
	YGR288W	MAL13	2.2	Down
	YBR298C	MAL31	2.4	Down
	YER106W	MAM1	3	Up
	YBL091C	MAP2	2.6	Down
	YNL173C	MDG1	2.2	Down
	YPR138C	MEP3	2.3	Up
	YGL125W	MET13	2	Down
	YLR303W	MET17	8.8	Down
	YIR033W	MGA2	4.3	Up
	YJR008W	MHO1	4.3	Up
	YLL062C	MHT1	7.1	Down
	YLR332W	MID2	2	Down
	YLR099W-A	MIM2	3.3	Down
	YMR002W	MIX17	4.8	Down
	YLL061W	MMP1	4.6	Down
	YGL183C	MND1	4.9	Down
	YNR059W	MNT4	2.4	Down
	YBL049W	MOH1	4.9	Up
	YDR033W	MRH1	4.9	Up
	YOR066W	MSA1	2.2	Up
	YFL003C	MSH4	2.2	Up
	YJL116C	NCA3	13.3	Up
	YHR042W	NCP1	2.4	Up
	YLR194C	NCW2	12.4	Down
	YMR145C	NDE1	29.4	Down
	YOL104C	NDJ1	2.7	Up
	YLR254C	NDL1	2.1	Up
	YLR328W	NMA1	2.9	Down
	YKL151C	NNR2	3.3	Up
	YBR066C	NRG2	3	Up
	YDR179W-A	NVJ3	2.2	Up
	YGL055W	OLE1	6.3	Up
	YPR194C	OPT2	3.7	Up
	YLR350W	ORM2	2	Down
	YKR003W	OSH6	2.1	Down
	YLR054C	OSW2	3.1	Down
	YHR179W	OYE2	3.9	Up
	YDL173W	PAR32	2.1	Down
	YEL049W	PAU2	3.3	Up
	YPL272C	PBI1	49.9	Up
	YLR134W	PDC5	14.6	Down
	YPR002W	PDH1	2.8	Down
	YIL013C	PDR11	2.7	Up
	YNL231C	PDR16	3.4	Up
	YOR153W	PDR5	2.3	Down
	YIL107C	PFK26	2.1	Up
	YCR012W	PGK1	2.9	Up
	YKL127W	PGM1	2	Down
	YDR281C	PHM6	3.4	Up
	YOL084W	PHM7	4.4	Down
	YER037W	PHM8	7.3	Up
	YBR093C	PHO5	9.8	Up
	YBR296C	PHO89	88.1	Down
	YJL097W	PHS1	2	Down
	YGR086C	PIL1	3.2	Down
	YKL164C	PIR1	2	Down
	YKL163W	PIR3	25.5	Up
	YGL006W	PMC1	2.3	Down
	YEL017C-A	PMP2	2.5	Up
	YOR161C	PNS1	3.5	Down
	YDR435C	PPM1	2.2	Down
	YEL060C	PRB1	2.3	Down
	YJL108C	PRM10	4.6	Down
	YJL079C	PRY1	5.1	Up
	YLR414C	PUN1	8.8	Down
	YOR348C	PUT4	2.2	Down
	YDR030C	RAD28	2.3	Up
	YOR301W	RAX1	2.1	Down
	YPL246C	RBD2	3.7	Down
	YJL181W	RBH1	2.1	Up
	YKL159C	RCN1	5.5	Down
	YOR220W	RCN2	2.2	Down
	YBR005W	RCR1	5.3	Down
	YPR007C	REC8	3.1	Up
	YJL217W	REE1	2.5	Down
	YLR059C	REX2	2	Down
	YLR137W	RKM5	3.9	Down
	YLR154C	RNH203	2.8	Down
	YPR065W	ROX1	3.3	Up
	YOL005C	RPB11	2.3	Down
	YIL119C	RPI1	7.7	Up
	YJL191W	RPS14B	2.8	Down
	YOL048C	RRT8	3.1	Down
	YGR213C	RTA1	3.4	Down
	YHR079C-A	SAE3	5.6	Up
	YLR180W	SAM1	3.8	Down
	YPL273W	SAM4	2.6	Down
	YGL229C	SAP4	2.4	Down
	YCR008W	SAT4	2	Up
	YGL028C	SCW11	2.2	Down
	YGR279C	SCW4	2.7	Up
	YJL105W	SET4	2.1	Up
	YPR198W	SGE1	2.6	Down
	YLR058C	SHM2	2.6	Down
	YJL089W	SIP4	2.4	Up
	YLR187W	SKG3	2.2	Down
	YHR030C	SLT2	2	Down
	YNR015W	SMM1	2.4	Down
	snR31	SNR31	3.2	Up
	snR4	SNR4	3.7	Up
	YPR101W	SNT309	3.4	Up
	YMR096W	SNZ1	2.4	Down
	YHR163W	SOL3	3.2	Down
	YPL130W	SPO19	4.3	Up
	YER046W	SPO73	2.3	Down
	YOR190W	SPR1	2.1	Up
	YDR523C	SPS1	2.7	Up
	YBL106C	SRO77	2.6	Up
	YKL218C	SRY1	4.3	Down
	YER103W	SSA4	3.5	Up
	YBR169C	SSE2	2.6	Up
	YPL232W	SSO1	2	Down
	YPL092W	SSU1	7.4	Up
	YNL222W	SSU72	2.5	Down
	YPR151C	SUE1	2.9	Down
	YNL066W	SUN4	2.8	Down
	tS(UGA)E	SUP19	2	Up
	YGL162W	SUT1	2.2	Down
	YPR009W	SUT2	2.8	Down
	YIL047C	SYG1	2.8	Up
	YPL129W	TAF14	2.3	Down
	YLR354C	TAL1	3.1	Down
	YBR069C	TAT1	3.1	Up
	YBR150C	TBS1	2	Down
	YJR116W	TDA4	3.5	Up
	YJL052W	TDH1	8.8	Up
	YGR192C	TDH3	2	Down
	YER063W	THO1	2.2	Down
	YBR067C	TIP1	18.6	Up
	YER011W	TIR1	165.2	Up
	YIL011W	TIR3	9.7	Up
	YOR009W	TIR4	31.5	Up
	YBL054W	TOD6	2.4	Up
	YER184C	TOG1	2.8	Down
	YJL171C	TOH1	2.1	Down
	YGL186C	TPN1	2.2	Down
	YNR046W	TRM112	2.2	Down
	YER090W	TRP2	2.4	Down
	YDR246W	TRS23	2	Down
	YDR100W	TVP15	2	Down
	YGR080W	TWF1	2	Down
	YOR344C	TYE7	7.4	Up
	YER144C	UBP5	2.9	Down
	YPL003W	ULA1	3.1	Down
	YMR271C	URA10	5.4	Up
	YEL038W	UTR4	2.2	Down
	YOL105C	WSC3	2.3	Down
	YHL028W	WSC4	2.8	Up
	YOR230W	WTM1	3.2	Down
	YBL005W-B	YBL005W-B	2.1	Up
	YBL086C	YBL086C	2.5	Down
	YBR012W-B	YBR012W-B	2.8	Up
	YBR016W	YBR016W	4	Down
	YBR056W-A	YBR056W-A	18.9	Down
	YBR096W	YBR096W	2.1	Down
	YBR201C-A	YBR201C-A	10.1	Up
	YBR242W	YBR242W	2.2	Up
	YCL019W	YCL019W	3.6	Up
	YCR007C	YCR007C	2.9	Down
	YDL012C	YDL012C	2.8	Down
	YDR209C	YDR209C	2.7	Down
	YDR210C-D	YDR210C-D	2.2	Up
	YDR274C	YDR274C	7.7	Up
	YEL008W	YEL008W	2.7	Down
	YEL073C	YEL073C	6.5	Up
	YER158C	YER158C	4.5	Up
	YER188W	YER188W	24.3	Up
	YDR319C	YFT2	2.1	Down
	YNL160W	YGP1	4.5	Up
	YGR027W-B	YGR027W-B	3.1	Up
	YGR035C	YGR035C	6.2	Up
	YGR122W	YGR122W	2.1	Down
	YGR161C-D	YGR161C-D	2.1	Up
	YGR201C	YGR201C	4.3	Up
	YGR266W	YGR266W	2.7	Down
	YHR097C	YHR097C	2.9	Down
	YHR210C	YHR210C	2.8	Down
	YJL043W	YJL043W	3.1	Up
	YJL107C	YJL107C	4.8	Down
	YJR096W	YJR096W	3.4	Up
	YJR146W	YJR146W	2.7	Down
	YKL071W	YKL071W	2.9	Up
	YLL053C	YLL053C	3	Down
	YLR053C	YLR053C	3.6	Up
	YLR112W	YLR112W	3.6	Down
	YLR297W	YLR297W	2.4	Up
	YLR410W-B	YLR410W-B	5	Up
	YMR045C	YMR045C	2.1	Up
	YMR084W	YMR084W	2.8	Down
	YMR085W	YMR085W	2.7	Down
	YMR090W	YMR090W	3.5	Up
	YMR102C	YMR102C	2.2	Down
	YMR262W	YMR262W	2.3	Down
	YMR315W	YMR315W	3.1	Down
	YNL046W	YNL046W	2.1	Down
	YNL054W-B	YNL054W-B	2.5	Up
	YNL058C	YNL058C	2.3	Down
	YNL134C	YNL134C	2.5	Up
	YNL193W	YNL193W	3.5	Down
	YNL208W	YNL208W	3.7	Down
	YOL014W	YOL014W	6.2	Down
	YOL019W	YOL019W	2.6	Down
	YOL075C	YOL075C	2.5	Up
	YOL131W	YOL131W	3.4	Up
	YOR283W	YOR283W	2.1	Up
	YOR385W	YOR385W	8	Down
	YPL067C	YPL067C	2.4	Down
	YPR063C	YPR063C	2.3	Down
	YNL093W	YPT53	2.6	Down
	YBR054W	YRO2	38.2	Up
	YJL139C	YUR1	2.1	Down
	YNL241C	ZWF1	2.2	Down

## Sheet: RB t = 44 h
	Genes that were differentially regulated ≥2-fold (adjusted p ≤0.01) in during late regular gassed fermentation (t = 44 h) relative to yeast propagated with microbubbles
	Systematic name	Standard name	Fold Change (t =44 h)	Direction		Total	2215
	YPR153W	45413	15	Up		Up	1096
	YMR056C	AAC1	2.3	Up		Down	1119
	YFL056C	AAD6	5.9	Up
	YLR027C	AAT2	3.7	Down
	YBR236C	ABD1	2.5	Down
	YJR108W	ABM1	2.3	Up
	YCR088W	ABP1	6.2	Down
	YMR289W	ABZ2	3.5	Down
	YER045C	ACA1	2.1	Down
	YNR016C	ACC1	2	Up
	YJR083C	ACF4	3.6	Down
	YLR304C	ACO1	2.8	Down
	YJL200C	ACO2	4.2	Down
	YKL192C	ACP1	3.4	Down
	YAL054C	ACS1	13.2	Up
	YLR153C	ACS2	8.4	Down
	YFL039C	ACT1	2	Down
	YDR448W	ADA2	2.4	Up
	YAR015W	ADE1	8.4	Down
	YNL220W	ADE12	2.4	Down
	YLR359W	ADE13	7.8	Down
	YMR120C	ADE17	16	Down
	YOR128C	ADE2	7.8	Down
	YGR204W	ADE3	5	Down
	YGL234W	ADE5,7	3.8	Down
	YGR061C	ADE6	3.7	Down
	YDR408C	ADE8	3	Down
	YMR303C	ADH2	3	Up
	YBR145W	ADH5	2.1	Up
	YMR318C	ADH6	14.7	Down
	YDR226W	ADK1	8.2	Down
	YJR105W	ADO1	2	Down
	YDR216W	ADR1	4.9	Up
	YCR010C	ADY2	3.2	Up
	YLR227C	ADY4	2.3	Up
	YLR040C	AFB1	3.1	Up
	YEL052W	AFG1	2.1	Down
	YER017C	AFG3	2.4	Up
	YDR524C	AGE1	3.1	Up
	YCL025C	AGP1	2.1	Up
	YDR214W	AHA1	3.4	Up
	YCR082W	AHC2	3.6	Up
	YHR093W	AHT1	2.3	Down
	YER087W	AIM10	2.7	Down
	YGL160W	AIM14	3.3	Down
	YHL021C	AIM17	4.9	Down
	YIL158W	AIM20	12.9	Down
	YJR100C	AIM25	2	Down
	YKL037W	AIM26	4.6	Down
	YML087C	AIM33	3.3	Up
	YMR003W	AIM34	2.9	Up
	YDL237W	AIM6	2	Down
	YDR063W	AIM7	4.2	Down
	YMR092C	AIP1	2.4	Down
	YDL175C	AIR2	4.3	Up
	YOR034C	AKR2	4.6	Up
	YMR170C	ALD2	2.3	Up
	YMR169C	ALD3	5.5	Up
	YER073W	ALD5	3.7	Down
	YPL061W	ALD6	5.3	Down
	YBR110W	ALG1	2.3	Down
	YNL048W	ALG11	2.3	Down
	YNR030W	ALG12	7.2	Down
	YGL065C	ALG2	2.2	Down
	YPL227C	ALG5	5.9	Down
	YOR002W	ALG6	2.1	Down
	YOR067C	ALG8	2.5	Down
	YGL021W	ALK1	4.8	Down
	YNL270C	ALP1	11.9	Up
	YOL130W	ALR1	2.4	Up
	YFL050C	ALR2	2	Up
	YLR089C	ALT1	13	Down
	YGR225W	AMA1	10.1	Up
	YDR242W	AMD2	2.2	Up
	YOR378W	AMF1	4	Up
	YJR047C	ANB1	3.3	Up
	YPR128C	ANT1	3	Down
	YDL008W	APC11	2.1	Up
	YKL103C	APE1	4.2	Down
	YBR286W	APE3	7.5	Down
	YNL077W	APJ1	20.1	Up
	YBL037W	APL3	2.4	Down
	YGR261C	APL6	4.3	Down
	YPL259C	APM1	2.2	Down
	YBR288C	APM3	2.4	Down
	YKL114C	APN1	2.3	Down
	YML022W	APT1	2.5	Down
	YNL065W	AQR1	2.9	Up
	YPR192W	AQY1	2.4	Up
	YBR149W	ARA1	5.1	Down
	YGL105W	ARC1	7.6	Down
	YIL062C	ARC15	2.9	Down
	YKL013C	ARC19	2.5	Down
	YNR035C	ARC35	2.2	Down
	YBR234C	ARC40	4.2	Down
	YHR013C	ARD1	11.5	Down
	YJL088W	ARG3	19	Up
	YHR018C	ARG4	2.8	Down
	YMR062C	ARG7	3.8	Down
	YDR173C	ARG82	7.6	Up
	YGL157W	ARI1	7.5	Down
	YBR164C	ARL1	6.8	Down
	YHL040C	ARN1	3.4	Up
	YHL047C	ARN2	5.7	Up
	YDR127W	ARO1	2.4	Down
	YGL148W	ARO2	3.4	Down
	YDR035W	ARO3	2.3	Down
	YBR249C	ARO4	9	Down
	YPR060C	ARO7	5.4	Down
	YGL202W	ARO8	15.3	Down
	YDR106W	ARP10	2.4	Up
	YDL029W	ARP2	3.3	Down
	YJR065C	ARP3	5.8	Down
	YNL059C	ARP5	2.2	Down
	YPR034W	ARP7	2.5	Down
	YPR200C	ARR2	2.2	Up
	YPR201W	ARR3	2.9	Up
	YMR116C	ASC1	13.8	Down
	YOR058C	ASE1	2.3	Up
	YJL115W	ASF1	2.9	Up
	YJL170C	ASG7	21.1	Up
	YKL052C	ASK1	4.1	Up
	YPR145W	ASN1	7.3	Down
	YGR124W	ASN2	3.5	Down
	YBL069W	AST1	2.1	Down
	YER101C	AST2	3	Up
	YDR184C	ATC1	3.7	Up
	YOR377W	ATF1	2.6	Up
	YGL180W	ATG1	7.4	Up
	YPR049C	ATG11	4.7	Up
	YBR128C	ATG14	2.3	Up
	YMR159C	ATG16	2.1	Up
	YNL242W	ATG2	2.2	Up
	YCL038C	ATG22	2.4	Up
	YLR189C	ATG26	2.4	Up
	YNR007C	ATG3	2.3	Up
	YIL146C	ATG32	4.7	Up
	YLR356W	ATG33	2.6	Down
	YJL185C	ATG36	2.4	Up
	YLR312C	ATG39	4.6	Up
	YOR152C	ATG40	3.8	Up
	YPL250C	ATG41	4.1	Up
	YBL078C	ATG8	4.4	Up
	YDL149W	ATG9	2	Up
	YMR301C	ATM1	2.2	Down
	YDR384C	ATO3	6.5	Up
	YBL099W	ATP1	4.1	Down
	YLR295C	ATP14	2.2	Down
	YJR121W	ATP2	5.3	Down
	YDR298C	ATP5	2.7	Down
	YKL016C	ATP7	2.9	Down
	YOR079C	ATX2	6.8	Down
	YFL010W-A	AUA1	2.8	Down
	YKL004W	AUR1	2.6	Up
	YOR011W	AUS1	2.5	Up
	YOL078W	AVO1	2.9	Up
	YNL101W	AVT4	2.2	Up
	YIL088C	AVT7	2.8	Down
	YPR122W	AXL1	3	Up
	YIL140W	AXL2	2.5	Down
	YIL124W	AYR1	5.2	Down
	YOR113W	AZF1	2.1	Up
	YOR134W	BAG7	5.7	Up
	YBR068C	BAP2	2.2	Up
	YDR046C	BAP3	8	Down
	YHR208W	BAT1	3.6	Down
	YJR148W	BAT2	2.2	Down
	YPL255W	BBP1	3.1	Down
	YHR040W	BCD1	2.9	Up
	YMR237W	BCH1	4.4	Down
	YKR027W	BCH2	3.8	Down
	YDR361C	BCP1	4.5	Up
	YDL070W	BDF2	3.8	Up
	YAL061W	BDH2	5.4	Up
	YLR412W	BER1	3.7	Down
	YIL004C	BET1	2.4	Up
	YJR053W	BFA1	3.5	Up
	YOR198C	BFR1	7.7	Down
	YCL029C	BIK1	2.9	Down
	YOR304C-A	BIL1	2.1	Down
	YNR058W	BIO3	3.3	Down
	YNR056C	BIO5	3.1	Up
	YJL058C	BIT61	4.7	Down
	YFL007W	BLM10	3.3	Up
	YER177W	BMH1	3.7	Down
	YPL217C	BMS1	2.9	Up
	YBR141C	BMT2	3.8	Down
	YJR025C	BNA1	2.1	Down
	YJR078W	BNA2	7.8	Up
	YJL060W	BNA3	7.7	Down
	YBL098W	BNA4	2	Down
	YFR047C	BNA6	2	Down
	YDR428C	BNA7	3.5	Down
	YNL271C	BNI1	3	Up
	YIL159W	BNR1	2.5	Up
	YER114C	BOI2	2.2	Up
	YAL044W-A	BOL1	2.2	Down
	YAL046C	BOL3	4.9	Down
	YLR267W	BOP2	2.6	Up
	YNL042W	BOP3	2.1	Up
	YNL275W	BOR1	2.3	Up
	YLR078C	BOS1	2	Up
	YCR032W	BPH1	2	Up
	YLR015W	BRE2	2.8	Up
	YBL097W	BRN1	2	Up
	YER172C	BRR2	2.5	Up
	YDR275W	BSC2	11	Up
	YBR290W	BSD2	2.3	Up
	YGR142W	BTN2	67.6	Up
	YDR252W	BTT1	2.3	Down
	YGR188C	BUB1	4.6	Up
	YOR026W	BUB3	3.5	Up
	YNR027W	BUD17	9.1	Down
	YCR047C	BUD23	5.9	Up
	YFL023W	BUD27	4.9	Up
	YCL014W	BUD3	2.5	Up
	YCR063W	BUD31	4.3	Down
	YGR262C	BUD32	2.3	Down
	YJR092W	BUD4	5.4	Down
	YCR038C	BUD5	2.7	Down
	YDL099W	BUG1	2.2	Up
	YLR226W	BUR2	3.2	Down
	YKL005C	BYE1	3.8	Up
	YDR531W	CAB1	4.7	Down
	YKL088W	CAB3	2.2	Up
	YDR423C	CAD1	2.2	Down
	YKR036C	CAF4	2.1	Up
	YNL288W	CAF40	2.1	Down
	YPL048W	CAM1	2.2	Down
	YKL007W	CAP1	2.7	Down
	YIL034C	CAP2	3.3	Down
	YPL111W	CAR1	4.5	Down
	YMR280C	CAT8	2.5	Up
	YGR140W	CBF2	3.1	Up
	YLR175W	CBF5	2.8	Down
	YJL209W	CBP1	2.1	Down
	YHL038C	CBP2	2.7	Down
	YIL043C	CBR1	3.7	Down
	YDR197W	CBS2	2.4	Down
	YDR270W	CCC2	2.4	Up
	YPR025C	CCL1	3.2	Up
	YAL021C	CCR4	3	Down
	YIL142W	CCT2	2.1	Down
	YJL008C	CCT8	2.1	Down
	YLR110C	CCW12	29.6	Down
	YLR390W-A	CCW14	2.5	Down
	YOR074C	CDC21	2.7	Down
	YAL041W	CDC24	2	Down
	YOR257W	CDC31	2.5	Up
	YDR054C	CDC34	2.6	Up
	YFL009W	CDC4	2.5	Up
	YGL155W	CDC43	2.5	Down
	YPL160W	CDC60	2.6	Down
	YLR418C	CDC73	2.4	Down
	YJR057W	CDC8	4.1	Up
	YER061C	CEM1	2.5	Down
	YOR112W	CEX1	4	Down
	YIL003W	CFD1	3.6	Up
	YCL064C	CHA1	5.5	Down
	YNL192W	CHS1	3.3	Up
	YBR038W	CHS2	3.9	Down
	YDR267C	CIA1	2.4	Down
	YOR028C	CIN5	11	Up
	YGR207C	CIR1	3.6	Down
	YLR346C	CIS1	2.5	Up
	YJL158C	CIS3	7.8	Down
	YNR001C	CIT1	2.2	Down
	YCR005C	CIT2	4	Up
	YPR001W	CIT3	2.4	Up
	YBR135W	CKS1	2	Up
	YGR108W	CLB1	5.9	Down
	YPR119W	CLB2	8.5	Down
	YGR167W	CLC1	2.5	Down
	YLR117C	CLF1	2.5	Up
	YMR199W	CLN1	5.4	Down
	YPL256C	CLN2	5.6	Down
	YMR012W	CLU1	5.1	Down
	YBL059C-A	CMC2	2.2	Up
	YMR194C-B	CMC4	2.8	Up
	YML057W	CMP2	3	Down
	YAL058W	CNE1	5.2	Down
	YDR357C	CNL1	2	Up
	YPL189C-A	COA2	5.8	Up
	YGL005C	COG7	2.3	Up
	YER130C	COM2	4.8	Up
	YNR041C	COQ2	5.9	Down
	YGL119W	COQ8	4.4	Down
	YBR203W	COS111	3	Up
	YFL062W	COS4	2.4	Up
	YJR161C	COS5	2	Up
	YHL048W	COS8	4.8	Up
	YKL219W	COS9	2.6	Down
	YOR316C	COT1	2.4	Up
	YGL191W	COX13	2.4	Up
	YJL003W	COX16	2.8	Up
	YLL018C-A	COX19	8.8	Down
	YDR119W-A	COX26	3.5	Up
	YOR303W	CPA1	7.8	Up
	YDR155C	CPR1	2.7	Down
	YDR304C	CPR5	3	Down
	YLR216C	CPR6	4.4	Up
	YNL130C	CPT1	2.2	Up
	YOR100C	CRC1	4.7	Up
	YDL142C	CRD1	2.4	Down
	YDR223W	CRF1	3	Up
	YGR189C	CRH1	9.5	Down
	YGR218W	CRM1	2.3	Up
	YLR429W	CRN1	3.5	Down
	YHR146W	CRP1	3.3	Up
	YLR213C	CRR1	2.7	Up
	YLR241W	CSC1	2.4	Down
	YLR087C	CSF1	3.7	Up
	YOL007C	CSI2	9.9	Down
	YIL132C	CSM2	2.3	Down
	YDR179C	CSN9	7.6	Up
	YIL169C	CSS1	2.5	Down
	YOL159C	CSS3	2.2	Up
	YDR256C	CTA1	14.4	Up
	YMR078C	CTF18	3	Down
	YPL018W	CTF19	3.3	Up
	YDR151C	CTH1	2.2	Up
	YKL139W	CTK1	2.1	Up
	YJL006C	CTK2	2.1	Up
	YML112W	CTK3	2.1	Down
	YMR180C	CTL1	2.9	Up
	YHR109W	CTM1	2.9	Down
	YCR015C	CTO1	2.1	Down
	YLR411W	CTR3	3.5	Up
	YOL145C	CTR9	3.9	Down
	YLR286C	CTS1	9.6	Down
	YML101C	CUE4	2.8	Down
	YGR003W	CUL3	2.5	Up
	YGL166W	CUP2	2	Up
	YPL177C	CUP9	4.2	Down
	YPR158W	CUR1	9.7	Up
	YNL155W	CUZ1	4.4	Up
	YDR482C	CWC21	2.5	Down
	YLR323C	CWC24	3.6	Up
	YGL027C	CWH41	2	Down
	YKL096W-A	CWP2	3.1	Down
	YNL111C	CYB5	7.9	Down
	YJR048W	CYC1	2.3	Down
	YBR112C	CYC8	2.2	Down
	YDL117W	CYK3	9.3	Down
	YAL012W	CYS3	3.9	Down
	YGR155W	CYS4	4.8	Down
	YDR320C-A	DAD4	2.3	Down
	YML070W	DAK1	2	Down
	YIR027C	DAL1	4.3	Down
	YIR028W	DAL4	2.5	Up
	YJR152W	DAL5	2.5	Up
	YKR034W	DAL80	30.4	Up
	YGR113W	DAM1	5.3	Down
	YJR150C	DAN1	10.3	Up
	YJR151C	DAN4	8.5	Up
	YPL170W	DAP1	2.6	Up
	YJL149W	DAS1	2	Up
	YDR020C	DAS2	2.3	Down
	YML113W	DAT1	2	Up
	YPL119C	DBP1	6.5	Up
	YOR046C	DBP5	2.8	Down
	YNR038W	DBP6	9.2	Down
	YKL149C	DBR1	2.2	Up
	YHR144C	DCD1	7.8	Down
	YFR012W	DCV1	5.4	Up
	YOL052C-A	DDR2	121.2	Up
	YOR204W	DED1	2.8	Up
	YHR019C	DED81	28.7	Down
	YKL054C	DEF1	2.1	Up
	YIL049W	DFG10	3.1	Up
	YOR030W	DFG16	3.8	Up
	YOR236W	DFR1	3.3	Up
	YNL130C-A	DGR1	11.1	Up
	YKL121W	DGR2	3.4	Down
	YMR316W	DIA1	4.3	Up
	YHR011W	DIA4	2.3	Down
	YLR348C	DIC1	2.5	Down
	YKL002W	DID4	2	Up
	YGR227W	DIE2	2.6	Down
	YPL266W	DIM1	2.1	Up
	YDR263C	DIN7	2.6	Up
	YPL265W	DIP5	2.4	Down
	YOL021C	DIS3	2.2	Down
	YDR403W	DIT1	3.9	Up
	YDR402C	DIT2	4.7	Up
	YDL174C	DLD1	2.8	Down
	YDL178W	DLD2	4.6	Down
	YEL071W	DLD3	2.6	Down
	YJL065C	DLS1	4.3	Down
	YER179W	DMC1	3.4	Up
	YMR162C	DNF3	2.1	Up
	YKL213C	DOA1	2.9	Down
	YDR069C	DOA4	2.8	Up
	YDR273W	DON1	2.1	Up
	YDR068W	DOS2	2.4	Up
	YIL010W	DOT5	4.9	Down
	YER088C	DOT6	2.9	Up
	YJL090C	DPB11	2.3	Up
	YKL191W	DPH2	2.5	Up
	YLR172C	DPH5	2.1	Down
	YDR294C	DPL1	2.1	Down
	YPR183W	DPM1	10.5	Down
	YDR284C	DPP1	3.2	Down
	YLL018C	DPS1	3.7	Down
	YKR071C	DRE2	3.2	Up
	YAL026C	DRS2	2.1	Down
	YOL073C	DSC2	2	Down
	YNR067C	DSE4	15	Down
	YEL070W	DSF1	5.3	Up
	YIR010W	DSN1	2.4	Down
	YDL219W	DTD1	5.2	Down
	YFR044C	DUG1	7.6	Down
	YBR281C	DUG2	2.1	Down
	YHL016C	DUR3	2.7	Up
	YLR401C	DUS3	5.3	Down
	YLR405W	DUS4	2.3	Down
	YBR252W	DUT1	8.5	Down
	YDR424C	DYN2	2.6	Up
	YGR146C	ECL1	16.6	Up
	YEL030W	ECM10	2.9	Up
	YMR128W	ECM16	2.4	Up
	YBR065C	ECM2	2.2	Up
	YHL030W	ECM29	2.2	Up
	YOR092W	ECM3	4.1	Up
	YBR078W	ECM33	2.6	Down
	YMR176W	ECM5	2.5	Up
	YBR076W	ECM8	3.4	Up
	YER035W	EDC2	2.6	Up
	YAL003W	EFB1	3.8	Down
	YGR271C-A	EFG1	2.4	Up
	YIL064W	EFM4	3.3	Up
	YNL024C	EFM6	2.6	Up
	YDR385W	EFT2	2.7	Down
	YOR133W	EFT2	2.7	Down
	YPL037C	EGD1	7.3	Down
	YHR193C	EGD2	9	Down
	YIR007W	EGH1	5.2	Down
	YNR034W-A	EGO4	17.6	Up
	YNL327W	EGT2	25.4	Down
	YDR036C	EHD3	3.9	Down
	YCR034W	ELO2	12.5	Down
	YLR372W	ELO3	4.4	Down
	YGR200C	ELP2	6.1	Down
	YCL045C	EMC1	2.8	Down
	YJR088C	EMC2	2.1	Down
	YKL207W	EMC3	2.2	Down
	YGL231C	EMC4	2.8	Down
	YLR186W	EMG1	4.4	Down
	YDR512C	EMI1	5.3	Down
	YLR083C	EMP70	2.3	Down
	YHR174W	ENO2	2.8	Down
	YDL161W	ENT1	2.4	Down
	YLR206W	ENT2	3	Down
	YJR125C	ENT3	2.3	Down
	YDR153C	ENT5	2.3	Down
	YLR065C	ENV10	13.2	Down
	YNL080C	EOS1	2.4	Down
	YMR124W	EPO1	2	Down
	YHR123W	EPT1	2.7	Down
	YGR175C	ERG1	5.6	Down
	YPL028W	ERG10	5.6	Down
	YHR007C	ERG11	2.9	Down
	YMR208W	ERG12	3.8	Down
	YML126C	ERG13	11.1	Down
	YMR202W	ERG2	11.3	Down
	YJL167W	ERG20	6.6	Down
	YGL001C	ERG26	4	Down
	YLR100W	ERG27	3.6	Down
	YER044C	ERG28	3.4	Down
	YMR134W	ERG29	2.1	Down
	YGL012W	ERG4	2.8	Down
	YMR015C	ERG5	4.4	Down
	YML008C	ERG6	4.8	Down
	YHR072W	ERG7	3	Down
	YMR220W	ERG8	2.8	Down
	YHR190W	ERG9	5	Down
	YPL096C-A	ERI1	2.7	Down
	YML130C	ERO1	6.7	Up
	YAL007C	ERP2	5.9	Down
	YMR323W	ERR3	43	Up
	YCR075C	ERS1	2.3	Down
	YGL054C	ERV14	2.1	Down
	YBR210W	ERV15	2.9	Down
	YML012W	ERV25	2.2	Down
	YAL042W	ERV46	2.2	Down
	YOR244W	ESA1	2.6	Up
	YNL125C	ESBP6	6	Up
	YKR096W	ESL2	2.3	Up
	YGR098C	ESP1	2.7	Up
	YJR017C	ESS1	2.5	Down
	YOR051C	ETT1	2	Down
	YLR300W	EXG1	4.3	Down
	YOR033C	EXO1	2.2	Up
	YBR102C	EXO84	3.8	Up
	YOR317W	FAA1	2.2	Up
	YMR246W	FAA4	2.7	Up
	YIL019W	FAF1	5.7	Up
	YNL023C	FAP1	2.9	Up
	YKL060C	FBA1	2.3	Down
	YLR377C	FBP1	4.3	Up
	YER056C	FCY2	4.1	Down
	YOR388C	FDH1	5.1	Up
	YMR144W	FDO1	2.7	Down
	YBR101C	FES1	25.9	Up
	YOR390W	FEX1	2.8	Up
	YPL279C	FEX2	3	Up
	YPR104C	FHL1	2.7	Up
	YGR131W	FHN1	2.3	Up
	YCR089W	FIG2	2	Down
	YNL068C	FKH2	2.7	Up
	YMR306W	FKS3	10.6	Up
	YGL139W	FLC3	2.6	Up
	YAR050W	FLO1	3.4	Up
	YHR211W	FLO5	2.9	Up
	YAL063C	FLO9	2.9	Up
	YIL134W	FLX1	2.3	Down
	YDR070C	FMP16	12.2	Up
	YNL168C	FMP41	2.4	Down
	YMR221C	FMP42	2.2	Down
	YGR052W	FMP48	8.7	Up
	YER004W	FMP52	5.3	Up
	YMR020W	FMS1	4.7	Up
	YNL256W	FOL1	2	Down
	YNL135C	FPR1	2.1	Down
	YML074C	FPR3	4.2	Down
	YEL047C	FRD1	4.6	Down
	YOR381W	FRE3	2.4	Up
	YCL026C-A	FRM2	4.6	Up
	YLR060W	FRS1	29.7	Down
	YFL022C	FRS2	2.1	Down
	YOR324C	FRT1	3.5	Up
	YHR049W	FSH1	7.8	Up
	YOR280C	FSH3	2.4	Down
	YBL042C	FUI1	6.2	Down
	YPL262W	FUM1	6.2	Down
	YAL034C	FUN19	2.7	Up
	YAL022C	FUN26	2.2	Down
	YHR128W	FUR1	2.1	Down
	YBR021W	FUR4	3.5	Down
	YCL027W	FUS1	2.1	Up
	YMR232W	FUS2	4.8	Up
	YCL058C	FYV5	2.8	Down
	YNL133C	FYV6	3.2	Up
	YGR196C	FYV8	2.9	Up
	YOR178C	GAC1	35.5	Up
	YPL248C	GAL4	2.1	Up
	YML051W	GAL80	3.3	Down
	YKR039W	GAP1	3.2	Up
	YHR089C	GAR1	3.8	Down
	YMR307W	GAS1	9.7	Down
	YLR343W	GAS2	7.9	Up
	YOL132W	GAS4	8	Up
	YOL030W	GAS5	2.5	Down
	YFL021W	GAT1	2.1	Up
	YMR136W	GAT2	2.8	Up
	YER163C	GCG1	3.4	Up
	YGL195W	GCN1	2.3	Down
	YFR009W	GCN20	2.6	Down
	YKR026C	GCN3	3.9	Down
	YEL009C	GCN4	2.4	Down
	YPL075W	GCR1	3.3	Up
	YDL226C	GCS1	10.2	Down
	YDR019C	GCV1	24.4	Down
	YMR189W	GCV2	35.6	Down
	YAL044C	GCV3	8.9	Down
	YOR375C	GDH1	19.1	Down
	YDL215C	GDH2	2.8	Up
	YAL062W	GDH3	10.3	Up
	YBR187W	GDT1	2.2	Down
	YJR040W	GEF1	3.2	Down
	YAL048C	GEM1	2.4	Down
	YOR164C	GET4	2	Down
	YHR108W	GGA2	4.3	Down
	YHR061C	GIC1	2.8	Down
	YCL039W	GID7	2.3	Up
	YNL153C	GIM3	3.3	Down
	YML094W	GIM5	2.8	Down
	YDR507C	GIN4	3.2	Down
	YBR045C	GIP1	3.3	Up
	YER054C	GIP2	4.1	Up
	YDR096W	GIS1	2.6	Up
	YNL255C	GIS2	2.1	Down
	YCR098C	GIT1	59.4	Up
	YER107C	GLE2	2.4	Down
	YPR035W	GLN1	3.5	Down
	YOR168W	GLN4	3.4	Down
	YML004C	GLO1	3.4	Up
	YOR040W	GLO4	18.1	Up
	YDL171C	GLT1	2.1	Up
	YLR445W	GMC2	15.6	Up
	YHR183W	GND1	48.2	Down
	YDR508C	GNP1	6.3	Down
	YNL274C	GOR1	4.2	Down
	YHL031C	GOS1	2.5	Down
	YMR292W	GOT1	2.7	Up
	YHR005C	GPA1	2.6	Up
	YER020W	GPA2	2	Down
	YOR371C	GPB1	2.3	Up
	YDL022W	GPD1	2.2	Down
	YOL059W	GPD2	2.9	Up
	YGL121C	GPG1	4.9	Up
	YNL038W	GPI15	2.9	Up
	YBR004C	GPI18	2.3	Up
	YDR437W	GPI19	2.2	Down
	YPL076W	GPI2	6.2	Up
	YKL152C	GPM1	2.1	Down
	YDL021W	GPM2	3.4	Up
	YOR262W	GPN2	3.6	Up
	YER062C	GPP2	5.8	Down
	YKL026C	GPX1	20.1	Up
	YPL223C	GRE1	40.3	Up
	YBR121C	GRS1	3.9	Down
	YPL059W	GRX5	3.1	Down
	YDL010W	GRX6	5.1	Up
	YBR014C	GRX7	2.3	Down
	YLR364W	GRX8	11.2	Down
	YGR032W	GSC2	4.1	Up
	YOL049W	GSH2	4.9	Down
	YJL103C	GSM1	2.7	Up
	YLR293C	GSP1	2.4	Down
	YFR015C	GSY1	2.8	Down
	YGR102C	GTF1	3.2	Up
	YGR154C	GTO1	4	Down
	LSR1	GTS1	30.1	Up
	YLL060C	GTT2	3.2	Up
	YMR217W	GUA1	9	Down
	YDR454C	GUK1	3.1	Down
	YGL245W	GUS1	5.7	Down
	YIL041W	GVP36	3.2	Down
	YMR192W	GYL1	2.4	Down
	YJL044C	GYP6	4.6	Down
	YJL110C	GZF3	2.5	Down
	YFL031W	HAC1	2.1	Up
	YPR005C	HAL1	2.2	Up
	YJR069C	HAM1	7.4	Down
	YLR256W	HAP1	6	Up
	YKL109W	HAP4	3.2	Up
	YMR290C	HAS1	11.4	Down
	YPL001W	HAT1	2.1	Down
	YEL056W	HAT2	2.1	Down
	YDL223C	HBT1	12.7	Up
	YNL281W	HCH1	4.6	Up
	YCR065W	HCM1	2.2	Down
	YLR192C	HCR1	3.3	Down
	YKL017C	HCS1	2.1	Down
	YNL014W	HEF3	21.7	Up
	YDR047W	HEM12	2	Down
	YGL040C	HEM2	3.7	Down
	YOR278W	HEM4	3.3	Up
	YOR237W	HES1	28.7	Up
	YGL251C	HFM1	5.9	Up
	YER055C	HIS1	2.1	Down
	YFR025C	HIS2	7.6	Down
	YCL030C	HIS4	2.8	Down
	YIL116W	HIS5	5.4	Down
	YBR248C	HIS7	20.8	Down
	YJR055W	HIT1	5.8	Up
	YDR420W	HKR1	2	Up
	YMR161W	HLJ1	3.1	Up
	YER057C	HMF1	3.2	Down
	YML075C	HMG1	6.1	Down
	YDR174W	HMO1	4.4	Down
	YCR097W	HMRA1	10.3	Up
	YOR032C	HMS1	6.2	Up
	YJR147W	HMS2	2.3	Up
	YBR034C	HMT1	3.8	Down
	YMR032W	HOF1	7.3	Down
	YDR158W	HOM2	4.5	Down
	YER052C	HOM3	2.4	Down
	YJR139C	HOM6	3	Down
	YIL072W	HOP1	3.7	Up
	YPL116W	HOS3	2.5	Down
	YIL112W	HOS4	3.3	Up
	YEL066W	HPA3	6.4	Down
	YDR138W	HPR1	2.1	Up
	YLR207W	HRD3	2.2	Down
	YLR301W	HRI1	2.3	Down
	YOR267C	HRK1	2.3	Up
	YOL123W	HRP1	3.3	Up
	YOR319W	HSH49	3.3	Up
	YKL138C-A	HSK3	2.2	Down
	YOR020C	HSP10	4.2	Up
	YFL014W	HSP12	7.7	Up
	YJL159W	HSP150	3.6	Down
	YBR072W	HSP26	28.4	Up
	YCR021C	HSP30	272.3	Up
	YDR533C	HSP31	8.7	Up
	YDR171W	HSP42	2.5	Up
	YLR259C	HSP60	3	Up
	YDR258C	HSP78	3.3	Up
	YPL240C	HSP82	6.1	Up
	YOL068C	HST1	2.3	Up
	YOR025W	HST3	3	Down
	YBL003C	HTA2	2.1	Down
	YBL002W	HTB2	3.6	Down
	YPR033C	HTS1	4	Down
	YML058W-A	HUG1	12.1	Up
	YGL253W	HXK2	27.6	Down
	YHR094C	HXT1	2.9	Down
	YIL170W	HXT12	8.3	Up
	YNR072W	HXT17	2.6	Down
	YMR011W	HXT2	9.4	Down
	YDR343C	HXT6	9.2	Up
	YDR342C	HXT7	12	Up
	YJL214W	HXT8	4.5	Up
	YEL034W	HYP2	5.5	Down
	YOR126C	IAH1	2.1	Up
	YNL164C	IBD2	2.8	Up
	YER065C	ICL1	2.1	Up
	YOR136W	IDH2	2.5	Down
	YDL066W	IDP1	3.6	Down
	YLR174W	IDP2	3.1	Up
	YNL009W	IDP3	11.2	Up
	YLR052W	IES3	2	Down
	YBR159W	IFA38	3.2	Down
	YLR223C	IFH1	2.2	Up
	YFR017C	IGD1	2.7	Up
	YNL157W	IGO1	2.8	Up
	YLR384C	IKI3	2.8	Up
	YMR108W	ILV2	2.7	Up
	YJR016C	ILV3	2.6	Down
	YLR355C	ILV5	11.4	Down
	YCL009C	ILV6	2.1	Down
	YGR287C	IMA1	6.6	Down
	YOL157C	IMA2	5.6	Up
	YJL216C	IMA5	3.7	Up
	YHR216W	IMD2	5.2	Up
	YLR432W	IMD3	34.5	Down
	YML056C	IMD4	3.6	Down
	YJR094C	IME1	30.8	Up
	YJL106W	IME2	2.6	Up
	YNL075W	IMP4	2.1	Up
	YLR413W	INA1	3	Up
	YNL152W	INN1	2.2	Down
	YJL153C	INO1	22.9	Up
	YDR123C	INO2	2.8	Up
	YOL108C	INO4	3.3	Up
	YLR095C	IOC2	2.2	Down
	YFR013W	IOC3	3.4	Down
	YJR141W	IPA1	2.3	Up
	YPL209C	IPL1	2.5	Down
	YBR011C	IPP1	6.4	Down
	YBR140C	IRA1	2.5	Up
	YOL081W	IRA2	7	Up
	YOL015W	IRC10	6.6	Up
	YPL017C	IRC15	4.6	Up
	YJL037W	IRC18	2.4	Up
	YLR247C	IRC20	3.8	Up
	YEL001C	IRC22	2.1	Down
	YOR044W	IRC23	6.1	Up
	YIR036C	IRC24	5.9	Down
	YJL051W	IRC8	4.7	Down
	IRT1	IRT1	16.4	Up
	YLL027W	ISA1	2.4	Up
	YPR067W	ISA2	2.5	Down
	YMR081C	ISF1	12.1	Up
	YBR086C	IST2	3.1	Up
	YIR005W	IST3	2.1	Up
	YPL135W	ISU1	2.8	Up
	YGL133W	ITC1	2.1	Up
	YDR497C	ITR1	2.7	Down
	YDL115C	IWR1	5	Up
	YDR492W	IZH1	4	Up
	YOL002C	IZH2	6	Up
	YOL101C	IZH4	26.7	Up
	YGL018C	JAC1	3.5	Down
	YJL073W	JEM1	2.2	Up
	YKL217W	JEN1	3.4	Up
	YER051W	JHD1	3.6	Up
	YJR119C	JHD2	3.6	Up
	YPR061C	JID1	4	Up
	YNL227C	JJJ1	2.1	Up
	YJR097W	JJJ3	6.7	Up
	YMR294W	JNM1	2.7	Up
	YBR017C	KAP104	3.1	Down
	YGL241W	KAP114	3.3	Down
	YLR347C	KAP95	4	Up
	YJL034W	KAR2	5.8	Up
	YPR141C	KAR3	4.2	Up
	YCL024W	KCC4	3.3	Up
	YHR158C	KEL1	2.5	Up
	YGR238C	KEL2	2.5	Up
	YPL263C	KEL3	4.1	Down
	YHR102W	KIC1	2.1	Up
	YLR096W	KIN2	2.6	Down
	YAR018C	KIN3	4.4	Down
	YGL216W	KIP3	2.1	Up
	YDL049C	KNH1	2.8	Up
	YLL019C	KNS1	2	Up
	YNL308C	KRI1	2.6	Up
	YDR037W	KRS1	8.7	Down
	YHR082C	KSP1	4.9	Up
	YOR099W	KTR1	2.2	Up
	YKR061W	KTR2	5.2	Up
	YNL029C	KTR5	2	Up
	YKL008C	LAC1	2.5	Up
	YHL003C	LAG1	3.1	Down
	YFL042C	LAM5	2.4	Down
	YNL045W	LAP2	2.3	Down
	YNL239W	LAP3	4.2	Down
	YNL071W	LAT1	2.2	Down
	YMR296C	LCB1	3.6	Down
	YJL134W	LCB3	2.7	Up
	YOR171C	LCB4	2	Down
	YLR260W	LCB5	5.5	Up
	YPL056C	LCL1	3.7	Up
	YCL005W	LDB16	2.1	Down
	YPL055C	LGE1	2.6	Up
	YJR070C	LIA1	4.5	Down
	YGL090W	LIF1	2.2	Up
	YHR156C	LIN1	3.5	Up
	YLR239C	LIP2	2.6	Down
	YOR196C	LIP5	2.2	Up
	YLL007C	LMO1	2.1	Down
	YHR192W	LNP1	3.7	Down
	YPR139C	LOA1	2.9	Down
	YJL038C	LOH1	4	Up
	YHR081W	LRP1	4.6	Up
	YOR142W	LSC1	2.1	Down
	YGR244C	LSC2	4.3	Down
	YJL124C	LSM1	4.6	Down
	YHR121W	LSM12	2.9	Down
	YNL147W	LSM7	3.8	Up
	YJR005C-A	LSO1	7.1	Up
	YGR169C-A	LSO2	2.4	Down
	YPL004C	LSP1	4.3	Down
	YNL006W	LST8	7.1	Up
	YKL143W	LTV1	2.8	Up
	YIR034C	LYS1	4.1	Down
	YIL094C	LYS12	4.5	Down
	YDL182W	LYS20	3.6	Up
	YDL131W	LYS21	2.9	Down
	YDR234W	LYS4	2.6	Up
	YNR050C	LYS9	5.7	Down
	YMR021C	MAC1	3.7	Up
	YJL013C	MAD3	2.3	Up
	YER142C	MAG1	3.2	Up
	YEL053C	MAK10	2.1	Down
	YAL025C	MAK16	5.9	Down
	YGR292W	MAL12	4.8	Down
	YBR298C	MAL31	2.1	Up
	YER106W	MAM1	25.1	Up
	YBL091C	MAP2	3.6	Down
	YHR024C	MAS2	2.9	Down
	YDL056W	MBP1	2.2	Down
	YDL003W	MCD1	8.6	Down
	YKL165C	MCD4	5.5	Up
	YOL119C	MCH4	2.3	Up
	YOR306C	MCH5	17.5	Up
	YEL032W	MCM3	2.2	Up
	YJR024C	MDE1	2.4	Down
	YNL173C	MDG1	2.8	Down
	YFL016C	MDJ1	4.1	Up
	YNL328C	MDJ2	2.5	Down
	YAL010C	MDM10	6.8	Down
	YOR147W	MDM32	3.1	Up
	YOL027C	MDM38	3.1	Down
	YBR136W	MEC1	2.5	Up
	YPR070W	MED1	2	Down
	YJL102W	MEF2	2.1	Up
	YER044C-A	MEI4	2	Up
	YOR351C	MEK1	6.7	Up
	YGR121C	MEP1	4.4	Up
	YNL142W	MEP2	6.2	Up
	YNL210W	MER1	2.4	Up
	YGR264C	MES1	2.1	Down
	YFR030W	MET10	8.1	Down
	YLR303W	MET17	52.3	Down
	YJR010W	MET3	19.5	Down
	YIL046W	MET30	2.1	Up
	YER091C	MET6	30.6	Down
	YOR241W	MET7	2.4	Down
	YGR249W	MGA1	14.1	Up
	YIR033W	MGA2	4.1	Up
	YMR210W	MGL2	2.1	Up
	YNL218W	MGS1	3	Up
	YJR008W	MHO1	2.1	Up
	YJL042W	MHP1	4	Up
	YLL062C	MHT1	4	Down
	YKR016W	MIC60	3.4	Down
	YKL089W	MIF2	2.5	Up
	YGL035C	MIG1	2.4	Down
	YMR036C	MIH1	6	Up
	YLR099W-A	MIM2	3.5	Down
	YHR015W	MIP6	4.8	Up
	YBR084W	MIS1	7.3	Down
	YDR144C	MKC7	5	Down
	YPL140C	MKK2	2.6	Up
	YGL106W	MLC1	7	Down
	YPL164C	MLH3	2.6	Up
	YKR095W	MLP1	2.5	Up
	YNL117W	MLS1	6.2	Up
	YIL051C	MMF1	2.8	Down
	YKL044W	MMO1	7.2	Up
	YLR190W	MMR1	2.2	Down
	YBR098W	MMS4	6.2	Up
	YGL183C	MND1	6.9	Up
	YIR025W	MND2	2.1	Down
	YKL201C	MNN4	4	Up
	YGL068W	MNP1	2	Down
	YNR059W	MNT4	3.5	Down
	YFL034C-B	MOB2	5.2	Down
	YOR274W	MOD5	4.2	Up
	YBL049W	MOH1	16.3	Up
	YGL124C	MON1	3.7	Up
	YMR070W	MOT3	2.2	Up
	YHR162W	MPC2	2	Down
	YGR243W	MPC3	8.4	Up
	YOR177C	MPC54	5.1	Up
	YIR002C	MPH1	4.3	Up
	YJR160C	MPH3	2.5	Up
	YGL010W	MPO1	4.2	Up
	YGL075C	MPS2	2.7	Up
	YGL178W	MPT5	3.2	Up
	YMR224C	MRE11	2.4	Down
	YGL064C	MRH4	2.1	Down
	YPR118W	MRI1	2.4	Down
	YDL079C	MRK1	6.6	Up
	YPL184C	MRN1	2.3	Up
	YGR084C	MRP13	3	Down
	YHL004W	MRP4	3.9	Down
	YNL252C	MRPL17	2.3	Down
	YMR286W	MRPL33	2.4	Up
	YMR225C	MRPL44	2.1	Up
	YMR188C	MRPS17	3	Up
	YIR021W	MRS1	4.6	Down
	YOR334W	MRS2	2.1	Down
	YKL009W	MRT4	3.1	Up
	YPL168W	MRX4	5.2	Up
	YNL295W	MRX6	2	Up
	YKR077W	MSA2	3.1	Down
	YHR039C	MSC7	5.6	Down
	YPR047W	MSF1	2.9	Down
	YOL090W	MSH2	2.8	Down
	YFL003C	MSH4	7.5	Up
	YDL154W	MSH5	2.8	Up
	YDR097C	MSH6	3	Up
	YIR009W	MSL1	5	Down
	YLR116W	MSL5	2.7	Up
	YOL116W	MSN1	2.2	Up
	YMR037C	MSN2	3.9	Up
	YDR335W	MSN5	2.4	Up
	YPR134W	MSS18	3.3	Down
	YKL194C	MST1	2	Down
	YGL051W	MST27	6.9	Down
	YAR033W	MST28	4.4	Down
	YDR268W	MSW1	2.2	Down
	YPL097W	MSY1	2.1	Down
	YGR023W	MTL1	5.5	Up
	YGL236C	MTO1	6.2	Down
	YNL063W	MTQ1	3.9	Up
	YGR158C	MTR3	3.1	Down
	YMR100W	MUB1	4.6	Up
	YBR119W	MUD1	2.6	Up
	YOR298W	MUM3	5.3	Up
	YGR055W	MUP1	8.3	Down
	YDR386W	MUS81	2.6	Up
	YNR043W	MVD1	15.3	Down
	YAL029C	MYO4	5	Down
	YML117W	NAB6	2.3	Up
	YNL124W	NAF1	2.7	Up
	YDL040C	NAT1	3.1	Down
	YMR069W	NAT4	6.2	Up
	YOR253W	NAT5	5	Down
	YJL116C	NCA3	36.4	Up
	YJL205C	NCE101	2.2	Up
	YPR149W	NCE102	2.5	Up
	YNL036W	NCE103	5.4	Up
	YBL024W	NCL1	2.7	Down
	YLR194C	NCW2	4	Down
	YML031W	NDC1	2.5	Down
	YIL144W	NDC80	2.7	Up
	YOR372C	NDD1	3.1	Up
	YDL085W	NDE2	6.5	Up
	YML120C	NDI1	2.1	Down
	YOL104C	NDJ1	8.1	Up
	YLR254C	NDL1	3	Up
	YHR124W	NDT80	3	Down
	YLR265C	NEJ1	3.3	Up
	YHR035W	NEL1	3.3	Up
	YMR285C	NGL2	3	Down
	YDL208W	NHP2	2.8	Down
	YPR052C	NHP6A	2.1	Down
	YBR089C-A	NHP6B	2.8	Up
	YGL221C	NIF3	2.8	Down
	YMR309C	NIP1	3.3	Down
	YPL211W	NIP7	3.8	Down
	YNL078W	NIS1	6.9	Up
	YIL164C	NIT1	2.3	Down
	YLR351C	NIT3	3	Down
	YLR315W	NKP2	4.1	Down
	YLR363C	NMD4	3.4	Down
	NME1	NME1	18	Up
	YKL151C	NNR2	2.2	Up
	YLR002C	NOC3	2.9	Up
	YDL014W	NOP1	4.7	Down
	YER002W	NOP16	4.5	Up
	YLR197W	NOP56	7.2	Down
	YOR310C	NOP58	6.2	Down
	YGR103W	NOP7	3	Up
	YPR072W	NOT5	2.2	Down
	YEL062W	NPR2	2.1	Down
	YOR209C	NPT1	5	Down
	YGL067W	NPY1	2.4	Down
	YGR043C	NQM1	17.5	Up
	YNL251C	NRD1	8.7	Up
	YDR043C	NRG1	54.8	Up
	YBR066C	NRG2	2	Up
	YNL129W	NRK1	4.6	Up
	YER126C	NSA2	3.8	Down
	YHR133C	NSG1	2.1	Down
	YPL233W	NSL1	2.1	Down
	YGR159C	NSR1	8.6	Down
	YER009W	NTF2	3.2	Down
	YAL015C	NTG1	3.5	Down
	YJL208C	NUC1	13	Down
	YOR373W	NUD1	2.3	Up
	YER006W	NUG1	3.2	Up
	YOR098C	NUP1	2.4	Up
	YKL057C	NUP120	4.3	Down
	YKR082W	NUP133	2.1	Down
	YML103C	NUP188	4.3	Down
	YJL039C	NUP192	2.5	Down
	YDR192C	NUP42	2.8	Down
	YGR119C	NUP57	3	Down
	YAR002W	NUP60	2.2	Down
	YJL061W	NUP82	2.4	Down
	YDL116W	NUP84	3	Down
	YJR042W	NUP85	3.7	Down
	YPR091C	NVJ2	2.5	Down
	YDR179W-A	NVJ3	3.4	Up
	YPL052W	OAZ1	8.4	Up
	YCR095C	OCA4	3.6	Up
	YBR025C	OLA1	2.1	Up
	YGL055W	OLE1	9.1	Up
	YOL032W	OPI10	6.3	Up
	YML065W	ORC1	3.2	Up
	YDL019C	OSH2	2.1	Up
	YHR073W	OSH3	2.4	Down
	YKR003W	OSH6	2.9	Down
	YOR085W	OST3	2.1	Down
	YML019W	OST6	2.2	Down
	YLR054C	OSW2	3.2	Up
	YDR071C	PAA1	2.2	Down
	YOR269W	PAC1	2.8	Up
	YGR078C	PAC10	16.8	Down
	YDR488C	PAC11	2.6	Down
	YER007W	PAC2	2.4	Up
	YMR174C	PAI3	6.6	Up
	YKR065C	PAM17	3.3	Down
	YGL094C	PAN2	2.3	Up
	YHR063C	PAN5	3.4	Down
	YEL049W	PAU2	2.5	Up
	YLR037C	PAU23	2.5	Down
	YFL020C	PAU5	3.2	Up
	YLR199C	PBA1	3.1	Down
	YPL272C	PBI1	4.5	Up
	YDL053C	PBP4	3.4	Up
	YLR151C	PCD1	4.5	Up
	YBR186W	PCH2	7.5	Up
	YKR097W	PCK1	17.4	Up
	YNL289W	PCL1	3.6	Down
	YHR071W	PCL5	3.7	Up
	YER178W	PDA1	3.4	Down
	YBR221C	PDB1	2.8	Down
	YLR134W	PDC5	6.8	Down
	YOR360C	PDE2	2.8	Down
	YOR328W	PDR10	6.3	Up
	YIL013C	PDR11	6	Up
	YOR153W	PDR5	2.6	Up
	YDR113C	PDS1	2.1	Up
	YGR193C	PDX1	2.3	Down
	YOR036W	PEP12	3.6	Up
	YMR231W	PEP5	5.5	Down
	YCR044C	PER1	6	Down
	YLR064W	PER33	2.2	Up
	YMR257C	PET111	4.5	Up
	YNL003C	PET8	2.4	Down
	YBL030C	PET9	4.2	Down
	YOL044W	PEX15	3.1	Up
	YHR160C	PEX18	10.2	Up
	YDL065C	PEX19	3	Up
	YGR239C	PEX21	2.4	Down
	YAL055W	PEX22	2.8	Up
	YOR193W	PEX27	2.4	Up
	YDR329C	PEX3	2.4	Up
	YCL056C	PEX34	2.3	Up
	YMR018W	PEX9	2.7	Up
	YIL107C	PFK26	3.7	Up
	YNL149C	PGA2	2.1	Up
	YNL316C	PHA2	4	Down
	YKL043W	PHD1	14.9	Up
	YOL084W	PHM7	2.9	Up
	YER037W	PHM8	5.9	Up
	YDL236W	PHO13	3.8	Down
	YBR092C	PHO3	17.1	Down
	YML123C	PHO84	7.2	Down
	YJL117W	PHO86	2	Down
	YBR106W	PHO88	2.1	Down
	YBR296C	PHO89	47.9	Down
	YDR374C	PHO92	19.5	Up
	YJL097W	PHS1	4.9	Down
	YDR313C	PIB1	6.7	Up
	YLR273C	PIG1	2.4	Up
	YIL045W	PIG2	3.8	Up
	YGR086C	PIL1	3.2	Down
	YPR154W	PIN3	3.1	Up
	YBL051C	PIN4	2	Down
	YKL164C	PIR1	2.6	Down
	YKL163W	PIR3	76.5	Up
	YJL160C	PIR5	2.3	Up
	YOL100W	PKH2	2.7	Up
	YDR466W	PKH3	2.5	Down
	YMR123W	PKR1	2.8	Down
	YMR006C	PLB2	2.1	Up
	YOR281C	PLP2	2.5	Down
	YPL036W	PMA2	5.9	Up
	YGL006W	PMC1	2.9	Up
	YER132C	PMD1	2.2	Up
	YML107C	PML39	2.2	Down
	YCR024C-A	PMP1	3.9	Down
	YEL017C-A	PMP2	2.1	Up
	YOR321W	PMT3	2.2	Up
	YJR143C	PMT4	3.2	Down
	YGR199W	PMT6	2.7	Down
	YDR307W	PMT7	2.6	Up
	YOR145C	PNO1	2.1	Up
	YLR209C	PNP1	2.1	Down
	YPL144W	POC4	4.1	Down
	YBL035C	POL12	2.5	Up
	YBR088C	POL30	2.4	Down
	YCR014C	POL4	3.3	Up
	YBR257W	POP4	2.9	Up
	YGR030C	POP6	4.1	Up
	YBL018C	POP8	6.6	Up
	YNL055C	POR1	2.2	Down
	YIL114C	POR2	2.5	Down
	YIL160C	POT1	8.3	Up
	YGL205W	POX1	2.9	Up
	YMR267W	PPA2	4.1	Down
	YPL179W	PPQ1	3.1	Up
	YLR014C	PPR1	2.9	Up
	YHR201C	PPX1	3.3	Down
	YML016C	PPZ1	2.5	Down
	YMR297W	PRC1	3.1	Down
	YIR008C	PRI1	4.7	Down
	YIL095W	PRK1	3.4	Down
	YNL279W	PRM1	3.1	Up
	YIL037C	PRM2	3.9	Up
	YPL192C	PRM3	3.3	Up
	YIL117C	PRM5	8.2	Up
	YGL053W	PRM8	4.8	Down
	YAR031W	PRM9	2.2	Down
	YDR300C	PRO1	2.6	Down
	YOR323C	PRO2	7.2	Down
	YER023W	PRO3	2.8	Down
	YKR086W	PRP16	2.2	Up
	YDR243C	PRP28	2.3	Up
	YDR473C	PRP3	2.3	Up
	YGL120C	PRP43	13.9	Down
	YPL151C	PRP46	6	Up
	YHR165C	PRP8	2	Up
	YKL116C	PRR1	3.1	Down
	YBL068W	PRS4	8.9	Down
	YJL079C	PRY1	2.6	Up
	YKR013W	PRY2	4.4	Down
	YDL055C	PSA1	5.7	Down
	YNL169C	PSD1	2.1	Down
	YMR308C	PSE1	3.5	Down
	YOL146W	PSF3	2.1	Up
	YOL054W	PSH1	3.1	Up
	YOL045W	PSK2	2.9	Up
	YMR137C	PSO2	3.5	Up
	YDR505C	PSP1	2.5	Up
	YDR055W	PST1	5.4	Up
	YDR032C	PST2	3.6	Down
	YBL046W	PSY4	2.4	Up
	YER089C	PTC2	2.3	Down
	YOR090C	PTC5	2.1	Down
	YOL114C	PTH4	4.2	Up
	YGR156W	PTI1	2.3	Up
	YKL198C	PTK1	2.4	Up
	YKL039W	PTM1	4.1	Down
	YER185W	PUG1	3.6	Up
	YGL063W	PUS2	2.2	Up
	YNL292W	PUS4	2.4	Down
	YGR169C	PUS6	6.4	Down
	YLR142W	PUT1	7.2	Up
	YKL015W	PUT3	6.3	Up
	YOR348C	PUT4	4.9	Up
	YLR196W	PWP1	2.8	Down
	YPL147W	PXA1	3.3	Up
	YJR111C	PXP2	2.7	Down
	YGL062W	PYC1	3.2	Up
	YOR347C	PYK2	3.7	Down
	YHR001W-A	QCR10	2.4	Up
	YPR191W	QCR2	3.4	Down
	YJL166W	QCR8	2.1	Up
	YIL120W	QDR1	2	Up
	YDL103C	QRI1	3.7	Down
	YML095C	RAD10	2.7	Down
	YMR201C	RAD14	2.8	Up
	YBR114W	RAD16	2.8	Up
	YCR066W	RAD18	4.2	Down
	YDR030C	RAD28	5.6	Up
	YER162C	RAD4	2.7	Up
	YLR032W	RAD5	2.3	Up
	YNL250W	RAD50	2.5	Up
	YER095W	RAD51	3.1	Up
	YML032C	RAD52	2.5	Down
	YPL153C	RAD53	3.2	Up
	YGL163C	RAD54	3.7	Up
	YDR076W	RAD55	2.7	Up
	YDR004W	RAD57	2.5	Up
	YGL058W	RAD6	3.4	Up
	YDR217C	RAD9	4.1	Up
	YGL246C	RAI1	2.7	Down
	YKL019W	RAM2	3.6	Down
	YOR048C	RAT1	2.5	Up
	YOR301W	RAX1	4.4	Down
	YPL246C	RBD2	16.6	Down
	YOR265W	RBL2	2.2	Down
	YBR255C-A	RCF3	3.5	Up
	YMR034C	RCH1	2.4	Up
	YGL158W	RCK1	2.6	Up
	YNL022C	RCM1	2.5	Up
	YBR073W	RDH54	10	Up
	RDN5-1	RDN5-1	3.4	Up
	YPL133C	RDS2	2.1	Up
	YLR329W	REC102	3.4	Up
	YHR157W	REC104	4	Up
	YMR133W	REC114	2.2	Up
	YPR007C	REC8	7	Up
	YLR263W	RED1	4.2	Up
	YDR195W	REF2	4	Up
	YBR050C	REG2	3.5	Up
	YLR387C	REH1	2.5	Up
	YPL010W	RET3	2.5	Down
	YOR346W	REV1	2.7	Up
	YPL167C	REV3	2.5	Up
	YIL139C	REV7	2	Up
	YLR059C	REX2	12.8	Down
	YNL312W	RFA2	2.1	Up
	YOR217W	RFC1	2.1	Down
	YNL290W	RFC3	3	Down
	YOL094C	RFC4	2.3	Down
	YLR073C	RFU1	5.2	Down
	YPL066W	RGL1	2.7	Down
	YMR182C	RGM1	3.7	Up
	YOR107W	RGS2	2.2	Up
	YKL038W	RGT1	2.6	Up
	YDL138W	RGT2	3.4	Up
	YKR055W	RHO4	2.3	Up
	YNL180C	RHO5	3.6	Up
	YDR487C	RIB3	3.4	Down
	YOL143C	RIB4	2.6	Down
	YGR250C	RIE1	7.3	Up
	YHL027W	RIM101	3	Up
	YMR139W	RIM11	2.1	Down
	YFL033C	RIM15	2.9	Up
	YOR275C	RIM20	2.1	Down
	YHL024W	RIM4	21.7	Up
	YGL045W	RIM8	6.9	Up
	YMR063W	RIM9	3.7	Down
	YOR119C	RIO1	3.2	Up
	YOR095C	RKI1	6.7	Down
	YDR257C	RKM4	2.2	Down
	YPL089C	RLM1	2.9	Up
	YKL132C	RMA1	2.4	Up
	YDL001W	RMD1	2.2	Up
	YGL107C	RMD9	2.2	Down
	YPL024W	RMI1	2.1	Up
	YMR235C	RNA1	3.8	Down
	YGL044C	RNA15	2	Up
	YLR154C	RNH203	5	Down
	YLL046C	RNP1	2.8	Up
	YCL028W	RNQ1	2	Down
	YER070W	RNR1	3.1	Down
	YJL026W	RNR2	8.8	Down
	YGR180C	RNR4	4	Down
	YFR022W	ROG3	7.5	Up
	YLR371W	ROM2	2.7	Up
	YBR229C	ROT2	2.5	Down
	YBL093C	ROX3	3.6	Up
	YJR063W	RPA12	15.9	Down
	YOR340C	RPA43	11.9	Down
	YNL248C	RPA49	7.2	Down
	YOL005C	RPB11	4.9	Down
	YIL021W	RPB3	3.7	Down
	YBR154C	RPB5	3.8	Down
	YOR224C	RPB8	10.4	Down
	YDR045C	RPC11	2.9	Down
	YNL113W	RPC19	6.6	Down
	YKL144C	RPC25	3	Down
	YDL150W	RPC53	2.7	Down
	YJL121C	RPE1	3.3	Down
	YBR079C	RPG1	5.1	Down
	YIL119C	RPI1	14	Up
	YLR075W	RPL10	10.8	Down
	YPR102C	RPL11A	14.2	Down
	YEL054C	RPL12A	9.3	Down
	YDR418W	RPL12B	13.5	Down
	YDL082W	RPL13A	10.2	Down
	YMR142C	RPL13B	12.5	Down
	YKL006W	RPL14A	11.9	Down
	YHL001W	RPL14B	2.3	Down
	YLR029C	RPL15A	12.5	Down
	YIL133C	RPL16A	9.7	Down
	YNL069C	RPL16B	8.5	Down
	YKL180W	RPL17A	6.6	Down
	YOL120C	RPL18A	28.7	Down
	YBR084C-A	RPL19A	6.2	Down
	YBL027W	RPL19B	4.5	Down
	YPL220W	RPL1A	2.4	Down
	YGL135W	RPL1B	12.2	Down
	YMR242C	RPL20A	10.1	Down
	YOR312C	RPL20B	6.2	Down
	YBR191W	RPL21A	5.6	Down
	YPL079W	RPL21B	17.1	Down
	YLR061W	RPL22A	21.7	Down
	YFL034C-A	RPL22B	13.6	Down
	YBL087C	RPL23A	4.5	Down
	YER117W	RPL23B	11.3	Down
	YGL031C	RPL24A	5.7	Down
	YOL127W	RPL25	5.6	Down
	YLR344W	RPL26A	3.2	Down
	YGR034W	RPL26B	5.6	Down
	YHR010W	RPL27A	10.4	Down
	YGL103W	RPL28	6.8	Down
	YFR032C-A	RPL29	18.2	Down
	YFR031C-A	RPL2A	21.3	Down
	YIL018W	RPL2B	12	Down
	YOR063W	RPL3	36.4	Down
	YGL030W	RPL30	10.6	Down
	YDL075W	RPL31A	6.9	Down
	YLR406C	RPL31B	13.3	Down
	YBL092W	RPL32	5.4	Down
	YPL143W	RPL33A	6.4	Down
	YER056C-A	RPL34A	4.3	Down
	YIL052C	RPL34B	5.8	Down
	YDL191W	RPL35A	7	Down
	YDL136W	RPL35B	2.5	Down
	YPL249C-A	RPL36B	10.6	Down
	YLR185W	RPL37A	5.4	Down
	YDR500C	RPL37B	4.5	Down
	YLR325C	RPL38	6.1	Down
	YJL189W	RPL39	9	Down
	YIL148W	RPL40A	3.6	Down
	YKR094C	RPL40B	6.7	Down
	YDL184C	RPL41A	5.2	Down
	YDL133C-A	RPL41B	7.5	Down
	YNL162W	RPL42A	5.1	Down
	YHR141C	RPL42B	10.1	Down
	YPR043W	RPL43A	5.8	Down
	YJR094W-A	RPL43B	4.4	Down
	YBR031W	RPL4A	21	Down
	YDR012W	RPL4B	10.5	Down
	YPL131W	RPL5	36.8	Down
	YML073C	RPL6A	6.5	Down
	YLR448W	RPL6B	11.3	Down
	YGL076C	RPL7A	13.4	Down
	YPL198W	RPL7B	4.6	Down
	YHL033C	RPL8A	77.2	Down
	YLL045C	RPL8B	10.7	Down
	YGL147C	RPL9A	14.1	Down
	YNL067W	RPL9B	4.7	Down
	YGL004C	RPN14	2	Down
	YDL020C	RPN4	8.7	Up
	YPR187W	RPO26	2.3	Down
	YOR116C	RPO31	3.3	Up
	YLR340W	RPP0	14.1	Down
	YHR062C	RPP1	8.3	Down
	YDL081C	RPP1A	8.3	Down
	YDL130W	RPP1B	3	Down
	YOL039W	RPP2A	11.8	Down
	YDR382W	RPP2B	6.5	Down
	RPR1	RPR1	19.5	Up
	YGR214W	RPS0A	19.7	Down
	YLR048W	RPS0B	13.6	Down
	YOR293W	RPS10A	6	Down
	YDR025W	RPS11A	4.5	Down
	YBR048W	RPS11B	7.4	Down
	YOR369C	RPS12	12.1	Down
	YDR064W	RPS13	14.8	Down
	YCR031C	RPS14A	4.7	Down
	YOL040C	RPS15	6.1	Down
	YMR143W	RPS16A	5.2	Down
	YDL083C	RPS16B	8.6	Down
	YML024W	RPS17A	3.3	Down
	YDR447C	RPS17B	7.7	Down
	YDR450W	RPS18A	4.8	Down
	YML026C	RPS18B	13.4	Down
	YOL121C	RPS19A	8.1	Down
	YNL302C	RPS19B	8.2	Down
	YLR441C	RPS1A	8.4	Down
	YML063W	RPS1B	10.8	Down
	YGL123W	RPS2	15.9	Down
	YHL015W	RPS20	30.6	Down
	YKR057W	RPS21A	3.6	Down
	YJL136C	RPS21B	15.1	Down
	YJL190C	RPS22A	42.3	Down
	YLR367W	RPS22B	2.6	Down
	YGR118W	RPS23A	3.4	Down
	YPR132W	RPS23B	4	Down
	YER074W	RPS24A	8.3	Down
	YIL069C	RPS24B	21.2	Down
	YGR027C	RPS25A	5.9	Down
	YLR333C	RPS25B	2.8	Down
	YGL189C	RPS26A	5.5	Down
	YER131W	RPS26B	7.7	Down
	YHR021C	RPS27B	3.7	Down
	YOR167C	RPS28A	6.1	Down
	YLR264W	RPS28B	7.3	Down
	YLR388W	RPS29A	9.8	Down
	YDL061C	RPS29B	8.4	Down
	YNL178W	RPS3	4.2	Down
	YLR287C-A	RPS30A	3.6	Down
	YLR167W	RPS31	27.4	Down
	YJR145C	RPS4A	10.4	Down
	YHR203C	RPS4B	9.6	Down
	YJR123W	RPS5	19.9	Down
	YPL090C	RPS6A	5.7	Down
	YBR181C	RPS6B	6.4	Down
	YOR096W	RPS7A	12.1	Down
	YBL072C	RPS8A	6.3	Down
	YER102W	RPS8B	14.6	Down
	YBR189W	RPS9B	24	Down
	YPL152W	RRD2	2.5	Up
	YOR305W	RRG7	2.2	Down
	YML043C	RRN11	9.8	Down
	YKL125W	RRN3	3	Up
	YBL014C	RRN6	2	Up
	YJL025W	RRN7	3.8	Down
	YPR143W	RRP15	2.9	Up
	YDR412W	RRP17	2.4	Up
	YDR280W	RRP45	2.3	Up
	YDR083W	RRP8	2.8	Up
	YBL048W	RRT1	16	Up
	YCR045C	RRT12	9.1	Down
	YBR246W	RRT2	6.8	Down
	YOL048C	RRT8	3	Up
	YCR072C	RSA4	10.4	Down
	YOR049C	RSB1	7.8	Up
	YCR052W	RSC6	2.9	Down
	YFR037C	RSC8	2.1	Down
	YMR030W	RSF1	4	Up
	YJR127C	RSF2	3.5	Up
	YIL093C	RSM25	2.8	Down
	YBR147W	RTC2	2.5	Up
	YHR087W	RTC3	2.7	Up
	YOL067C	RTG1	2.4	Up
	YDR233C	RTN1	2.3	Down
	YMR185W	RTP1	11.7	Up
	YGR161C	RTS3	12.4	Up
	YER104W	RTT105	2.8	Up
	YLL002W	RTT109	5.4	Down
	RUF20	RUF20	2.9	Up
	RUF21	RUF21	3.9	Up
	YPL235W	RVB2	2.8	Down
	YKL212W	SAC1	3.7	Down
	YHR079C-A	SAE3	9.1	Up
	YER043C	SAH1	7.7	Down
	YLR180W	SAM1	74.5	Down
	YDR502C	SAM2	6.2	Down
	YPL273W	SAM4	3.3	Down
	YNL026W	SAM50	2.4	Down
	YDR143C	SAN1	2.2	Up
	YFR040W	SAP155	2.5	Up
	YJL098W	SAP185	5.4	Up
	YKR028W	SAP190	2.4	Down
	YMR263W	SAP30	5.3	Down
	YMR127C	SAS2	3.5	Up
	YOR213C	SAS5	2.1	Up
	YCR008W	SAT4	3.1	Up
	YHL034C	SBP1	3.2	Down
	YDR180W	SCC2	5.1	Up
	YER147C	SCC4	2.3	Up
	YPR129W	SCD6	2.7	Down
	YGR049W	SCM4	4.6	Down
	YJL080C	SCP160	5	Down
	YER120W	SCS2	3.8	Down
	YBL091C-A	SCS22	2.5	Up
	YGL028C	SCW11	2.7	Down
	YGL083W	SCY1	3	Up
	YLR022C	SDO1	2.8	Down
	YDR164C	SEC1	5.4	Down
	YIR022W	SEC11	5.6	Down
	YNR026C	SEC12	7.9	Down
	YBR080C	SEC18	2.6	Down
	YDR498C	SEC20	3.4	Down
	YLR268W	SEC22	2.3	Down
	YIL076W	SEC28	2.4	Down
	YFL045C	SEC53	4.3	Down
	YML105C	SEC65	4.8	Down
	YBR171W	SEC66	2.7	Down
	YGR009C	SEC9	2	Up
	YCR067C	SED4	2.7	Down
	YGL100W	SEH1	2.4	Down
	YLR404W	SEI1	2.5	Down
	YAR008W	SEN34	2.3	Up
	YOR184W	SER1	3.2	Down
	YGR208W	SER2	5.9	Down
	YER081W	SER3	4	Up
	YIL074C	SER33	7.1	Down
	YDR023W	SES1	6.8	Down
	YJL105W	SET4	3.4	Up
	YNL049C	SFB2	2.8	Down
	YJR095W	SFC1	9.1	Up
	YOR315W	SFG1	3.4	Down
	YLR321C	SFH1	2.3	Down
	YKL051W	SFK1	2.1	Down
	YOR140W	SFL1	2.6	Up
	YOR021C	SFM1	2.1	Up
	YIL099W	SGA1	6.7	Up
	YLR336C	SGD1	3.3	Up
	YPR198W	SGE1	2	Down
	YMR190C	SGS1	2.4	Up
	YOR007C	SGT2	2.7	Up
	YKR043C	SHB17	2.8	Down
	YER096W	SHC1	3.5	Up
	YBL031W	SHE1	11.1	Down
	YBR130C	SHE3	2.5	Down
	YMR118C	SHH3	2.9	Up
	YLR058C	SHM2	46.2	Down
	YER118C	SHO1	4.4	Down
	YDL212W	SHR3	2.5	Down
	YOL110W	SHR5	2.2	Down
	YHL006C	SHU1	4.9	Down
	YDR078C	SHU2	2.1	Up
	YGR112W	SHY1	2	Down
	YBR103W	SIF2	2.9	Up
	YIL123W	SIM1	2.4	Down
	YNL236W	SIN4	2.5	Down
	YMR175W	SIP18	62	Up
	YNL257C	SIP3	3.8	Down
	YJL089W	SIP4	10	Up
	YKR101W	SIR1	5.4	Up
	YNL007C	SIS1	8.1	Up
	YKR072C	SIS2	3.3	Up
	YDR409W	SIZ1	2.3	Up
	YKR100C	SKG1	3.3	Up
	YHR149C	SKG6	12.7	Down
	YGR195W	SKI6	2.8	Down
	YOL113W	SKM1	2	Up
	YGR143W	SKN1	3.2	Up
	YDL052C	SLC1	2.2	Down
	YDR489W	SLD5	3.6	Down
	YGR212W	SLI1	2.6	Up
	YBR156C	SLI15	3.4	Down
	YOR195W	SLK19	3	Up
	YIL105C	SLM1	2.5	Up
	YDL033C	SLM3	2.1	Down
	YHR030C	SLT2	4.1	Down
	YDR088C	SLU7	2.3	Up
	YLR135W	SLX4	2.6	Up
	YDL013W	SLX5	2.4	Up
	YER116C	SLX8	3.3	Up
	YGR081C	SLX9	3.5	Down
	YDR189W	SLY1	2.1	Down
	YNL196C	SLZ1	43.3	Up
	YPL027W	SMA1	3.1	Up
	YML066C	SMA2	3.7	Up
	YFL008W	SMC1	2.3	Up
	YJL074C	SMC3	4.2	Up
	YLR086W	SMC4	2.5	Up
	YOL034W	SMC5	2.1	Up
	YLR147C	SMD3	2.9	Down
	YLR034C	SMF3	2.1	Up
	YGR229C	SMI1	3.3	Down
	YBR182C	SMP1	17.5	Up
	YBR172C	SMY2	3.1	Down
	YDL123W	SNA4	3.3	Up
	YGR197C	SNG1	4.2	Up
	YIL016W	SNL1	4.3	Down
	YMR322C	SNO4	13.9	Up
	YDR011W	SNQ2	2.5	Up
	snR11	SNR11	3.3	Up
	snR14	SNR14	7.9	Up
	snR17a	SNR17A	10.8	Up
	snR18	SNR18	10.7	Up
	snR19	SNR19	25.4	Up
	snR190	SNR190	12.9	Up
	snR30	SNR30	51.1	Up
	snR31	SNR31	2.3	Up
	snR32	SNR32	8.5	Up
	snR33	SNR33	6.4	Down
	snR34	SNR34	22.7	Up
	snR36	SNR36	4.1	Up
	snR37	SNR37	14.4	Up
	snR4	SNR4	4.7	Up
	snR40	SNR40	9.4	Up
	snR42	SNR42	9.6	Up
	snR46	SNR46	5.1	Up
	snR5	SNR5	16.1	Up
	snR55	SNR55	5.7	Up
	snR57	SNR57	11.6	Up
	snR63	SNR63	4.1	Up
	snR65	SNR65	4.5	Up
	snR66	SNR66	2	Up
	snR68	SNR68	3.1	Down
	snR76	SNR76	4.1	Down
	snR82	SNR82	12.3	Up
	snR83	SNR83	13.4	Up
	snR85	SNR85	3.9	Down
	snR86	SNR86	29.2	Up
	snR87	SNR87	4.4	Up
	snR9	SNR9	9.2	Up
	YPR101W	SNT309	2.7	Up
	YDL098C	SNU23	2.3	Up
	YDR240C	SNU56	3.2	Up
	YMR096W	SNZ1	5.5	Down
	YOR353C	SOG2	2.1	Down
	YMR016C	SOK2	2.8	Up
	YHR163W	SOL3	27.2	Down
	YJL192C	SOP4	2.1	Down
	YJR010C-A	SPC1	2.5	Down
	YGL093W	SPC105	2.1	Up
	YML055W	SPC2	2.2	Down
	YMR117C	SPC24	2.9	Up
	YLR066W	SPC3	7.8	Down
	YNL126W	SPC98	2.1	Up
	YOL052C	SPE2	3.7	Up
	YPR069C	SPE3	2.2	Down
	YLR146C	SPE4	4.4	Down
	YGR236C	SPG1	71.7	Up
	YDR504C	SPG3	3.5	Up
	YMR107W	SPG4	247	Up
	YMR191W	SPG5	4.8	Up
	YER150W	SPI1	16	Up
	YNL012W	SPO1	3.6	Up
	YHL022C	SPO11	3.7	Up
	YKR031C	SPO14	2.1	Up
	YPL130W	SPO19	14.6	Up
	YMR017W	SPO20	4.8	Up
	YIL073C	SPO22	2.7	Up
	YPR036W-A	SPO24	3.6	Up
	YAL009W	SPO7	2.2	Down
	YER046W	SPO73	2.1	Down
	YOR148C	SPP2	3.5	Up
	YDR464W	SPP41	2.4	Up
	YOR190W	SPR1	5.6	Up
	YDR218C	SPR28	10.2	Up
	YGR059W	SPR3	5	Up
	YER115C	SPR6	2.6	Up
	YDR523C	SPS1	8.5	Up
	YHR139C	SPS100	46.3	Up
	YNL202W	SPS19	5.6	Up
	YDR522C	SPS2	8.3	Up
	YCL048W	SPS22	5.2	Up
	YER148W	SPT15	3.1	Up
	YGR104C	SRB5	3.7	Down
	YDR308C	SRB7	6.4	Up
	YML034W	SRC1	4.9	Up
	YCR018C	SRD1	4.7	Up
	YOR247W	SRL1	4	Down
	YBL106C	SRO77	2.9	Up
	YCL037C	SRO9	3.6	Down
	YNL189W	SRP1	2.7	Down
	YPL243W	SRP68	4.1	Down
	YJL092W	SRS2	2.1	Up
	YNL138W	SRV2	3	Down
	YKL086W	SRX1	2.9	Up
	YKL218C	SRY1	2.6	Down
	YAL005C	SSA1	2	Up
	YLL024C	SSA2	2.2	Up
	YBL075C	SSA3	36.5	Up
	YER103W	SSA4	24.6	Up
	YDL229W	SSB1	29.6	Down
	YNL209W	SSB2	18.8	Down
	YPL106C	SSE1	4	Up
	YBR169C	SSE2	9.1	Up
	YDR312W	SSF2	2.4	Up
	YKL124W	SSH4	2.2	Up
	YNR031C	SSK2	2.9	Up
	YLR005W	SSL1	2	Up
	YIL143C	SSL2	4.9	Up
	YMR183C	SSO2	3.7	Down
	YHR184W	SSP1	3.6	Up
	YLR250W	SSP120	2.3	Up
	YOR242C	SSP2	4.4	Up
	YDR086C	SSS1	3.4	Down
	YPL092W	SSU1	8.8	Up
	YHR064C	SSZ1	2.4	Down
	YMR053C	STB2	2.3	Up
	YHR178W	STB5	2.1	Up
	YKL072W	STB6	3.4	Up
	YKL178C	STE3	27.4	Up
	YOR212W	STE4	2.1	Up
	YDR103W	STE5	5.5	Up
	YCL032W	STE50	2.1	Down
	YOR027W	STI1	3.7	Up
	YDR536W	STL1	4.4	Up
	YLR150W	STM1	8.1	Down
	YDL048C	STP4	5.2	Up
	YGL022W	STT3	2	Down
	YBL034C	STU1	2.6	Up
	YGL169W	SUA5	3.5	Down
	YMR039C	SUB1	3.1	Up
	YDL084W	SUB2	2.3	Down
	YBR294W	SUL1	3.3	Up
	YNL066W	SUN4	2.3	Down
	YBR143C	SUP45	3.9	Down
	YDR297W	SUR2	3.1	Up
	YML052W	SUR7	2.6	Down
	YPR009W	SUT2	6.5	Down
	YDR346C	SVF1	4	Up
	YPL163C	SVS1	7.3	Down
	YDR320C	SWA2	2.1	Down
	YBR231C	SWC5	2.3	Up
	YKL018W	SWD2	4.7	Down
	YBR175W	SWD3	3.4	Down
	YDR146C	SWI5	10.2	Down
	YDR260C	SWM1	2.9	Up
	YMR149W	SWP1	2.6	Down
	YDR334W	SWR1	2.1	Up
	YIL047C	SYG1	7.8	Up
	YLR251W	SYM1	2.1	Down
	YCR030C	SYP1	2.8	Down
	YJL035C	TAD2	9	Up
	YBR261C	TAE1	9.1	Down
	YPL129W	TAF14	2	Down
	YML114C	TAF8	2.2	Down
	YMR236W	TAF9	2.2	Down
	YJR046W	TAH11	5	Up
	YPR048W	TAH18	2.9	Down
	YLR354C	TAL1	21.2	Down
	YBR069C	TAT1	2.7	Up
	YOL020W	TAT2	4.6	Down
	YBR150C	TBS1	2.1	Up
	YOR086C	TCB1	2.7	Down
	YML072C	TCB3	2.1	Down
	YBR044C	TCM62	2	Down
	YJR116W	TDA4	3.3	Up
	YJL052W	TDH1	7.9	Up
	YGR192C	TDH3	5.9	Down
	YIL039W	TED1	6.1	Down
	YPR080W	TEF2	2	Down
	YKL081W	TEF4	9.8	Down
	YGR099W	TEL2	2.1	Up
	YLR010C	TEN1	4.8	Up
	YNL128W	TEP1	3.9	Up
	YJR019C	TES1	3.2	Down
	YDR311W	TFB1	2.1	Up
	YAL001C	TFC3	2.5	Up
	YGR047C	TFC4	2.9	Up
	YDR362C	TFC6	2.1	Up
	YNL332W	THI12	3.4	Up
	YBR240C	THI2	4	Down
	YOL055C	THI20	3.7	Down
	YOR192C	THI72	3.3	Up
	YLR004C	THI73	2.4	Up
	YOR143C	THI80	9.3	Down
	YER063W	THO1	3.2	Down
	YPR045C	THP3	5.9	Up
	YHR025W	THR1	14.1	Down
	YCR053W	THR4	2.3	Down
	YKR059W	TIF1	4.1	Down
	YMR260C	TIF11	3.5	Down
	YMR146C	TIF34	4	Down
	YGL049C	TIF4632	2.2	Down
	YPR041W	TIF5	2.5	Down
	YHR005C-A	TIM10	3.2	Down
	YDL217C	TIM22	2.7	Up
	YPL063W	TIM50	2	Down
	YEL020W-A	TIM9	2.2	Down
	YBR067C	TIP1	75.9	Up
	YER011W	TIR1	4.4	Up
	YOR010C	TIR2	3.2	Up
	YIL011W	TIR3	4.2	Up
	YLR136C	TIS11	4	Up
	YPR074C	TKL1	12.1	Down
	YBR117C	TKL2	30	Up
	TLC1	TLC1	2.6	Up
	YOR252W	TMA16	2.7	Up
	YKL056C	TMA19	6.2	Down
	YER007C-A	TMA20	3	Down
	YJR014W	TMA22	2.6	Down
	YLR262C-A	TMA7	2	Down
	YOR052C	TMC1	5.4	Up
	YGR260W	TNA1	4.8	Down
	YBL054W	TOD6	4.6	Up
	YGR082W	TOM20	3	Down
	YNL121C	TOM70	3.1	Down
	YHR117W	TOM71	3.3	Down
	YOL006C	TOP1	4	Up
	YKL203C	TOR2	4.4	Up
	YGL179C	TOS3	4.7	Up
	YLR183C	TOS4	2.3	Down
	YNL300W	TOS6	14.2	Down
	YGL096W	TOS8	6.4	Up
	YJL016W	TPH3	4.7	Up
	YDR050C	TPI1	2.9	Down
	YNL079C	TPM1	3.1	Down
	YGL186C	TPN1	7.2	Down
	YLL028W	TPO1	7.3	Up
	YGR138C	TPO2	9.8	Up
	YBR126C	TPS1	2.8	Down
	YMR261C	TPS3	2	Down
	YNL299W	TRF5	3	Up
	YJL129C	TRK1	2.5	Up
	YDR120C	TRM1	2	Up
	YOL093W	TRM10	5.2	Down
	YOL124C	TRM11	3	Down
	YNR046W	TRM112	3.2	Down
	YML005W	TRM12	2.6	Up
	YDL112W	TRM3	2.7	Down
	YHR070W	TRM5	3.3	Down
	YML014W	TRM9	3.4	Down
	YDR007W	TRP1	2	Down
	YER090W	TRP2	8.5	Down
	YKL211C	TRP3	2.8	Down
	YDR354W	TRP4	9.4	Down
	YGL026C	TRP5	3.6	Down
	YDR353W	TRR1	2.1	Down
	YDR407C	TRS120	2.1	Down
	YDR246W	TRS23	5.3	Up
	YDR472W	TRS31	7	Up
	YLR043C	TRX1	4.1	Down
	YCR083W	TRX3	4.4	Up
	YKR079C	TRZ1	2.2	Down
	YML028W	TSA1	4.9	Down
	YER093C	TSC11	2	Up
	YDL015C	TSC13	3	Down
	YOR006C	TSR3	2.5	Up
	YOL022C	TSR4	2.3	Up
	YFL037W	TUB2	2.3	Down
	YML124C	TUB3	4.7	Down
	YLR212C	TUB4	7.2	Down
	YKL034W	TUL1	2	Down
	YDR100W	TVP15	2.2	Down
	YDR084C	TVP23	2.7	Down
	YGR080W	TWF1	6.2	Down
	YOR344C	TYE7	18.4	Up
	YGR185C	TYS1	6.3	Down
	YOR295W	UAF30	2.4	Down
	YDR390C	UBA2	2	Down
	YOR339C	UBC11	4.2	Up
	YDR092W	UBC13	3.1	Up
	YBR082C	UBC4	2.1	Up
	YDR059C	UBC5	8.8	Up
	YMR022W	UBC7	2.2	Up
	YEL012W	UBC8	5	Up
	YDL064W	UBC9	2.3	Up
	YKR098C	UBP11	3.8	Down
	YPL072W	UBP16	2.5	Down
	YMR223W	UBP8	2.3	Up
	YER098W	UBP9	3	Up
	YGR184C	UBR1	2.7	Up
	YLR024C	UBR2	3.1	Up
	YBR165W	UBS1	2.1	Up
	YGR048W	UFD1	2.4	Up
	YKL010C	UFD4	3.3	Up
	YOR075W	UFE1	2.5	Up
	YGR019W	UGA1	2.7	Down
	YBR006W	UGA2	2.6	Up
	YDL210W	UGA4	8.1	Up
	YDL169C	UGX2	3.6	Up
	YAR027W	UIP3	2.5	Down
	YPL186C	UIP4	6	Up
	YKR044W	UIP5	3.2	Up
	YPL020C	ULP1	2.2	Up
	YIL031W	ULP2	4.1	Up
	YOR191W	ULS1	2.9	Up
	YDR213W	UPC2	5.5	Up
	YGR072W	UPF3	4.5	Up
	YDR185C	UPS3	11.8	Up
	YMR271C	URA10	5.3	Up
	YML106W	URA5	5	Down
	YKL024C	URA6	4.5	Down
	YJR103W	URA8	2.9	Up
	YKL014C	URB1	3.1	Down
	YJR041C	URB2	4.1	Down
	YDR520C	URC2	2.5	Up
	YIL008W	URM1	3.2	Up
	YPR152C	URN1	20.8	Up
	YML029W	USA1	2.4	Down
	YPL230W	USV1	4.9	Up
	YKR042W	UTH1	3.8	Up
	YLR222C	UTP13	13.5	Down
	YMR093W	UTP15	3.8	Down
	YBL004W	UTP20	2.3	Up
	YOR004W	UTP23	2.3	Up
	YKR060W	UTP30	6.3	Up
	YDR398W	UTP5	5.5	Down
	YGR128C	UTP8	5.6	Down
	YJR049C	UTR1	2.1	Up
	YEL040W	UTR2	5.5	Down
	YEL035C	UTR5	4	Up
	YGR094W	VAS1	2	Down
	YIL056W	VHR1	4.1	Up
	YER064C	VHR2	4.1	Down
	YDR247W	VHS1	10.5	Up
	YOR054C	VHS3	3.1	Up
	YGR065C	VHT1	2.2	Down
	YBR105C	VID24	3.1	Up
	YPL234C	VMA11	2	Down
	YPR036W	VMA13	7.2	Down
	YBR127C	VMA2	3.2	Down
	YGR105W	VMA21	3	Down
	YHR060W	VMA22	4.6	Down
	YEL027W	VMA3	3.8	Down
	YOR332W	VMA4	3.1	Down
	YKL080W	VMA5	3	Down
	YGR020C	VMA7	2.7	Down
	YOR132W	VPS17	2.8	Down
	YOR089C	VPS21	2.4	Up
	YNR006W	VPS27	2.2	Down
	YDR495C	VPS3	2.2	Up
	YKR020W	VPS51	2.6	Down
	YJL029C	VPS53	2.8	Down
	YJR044C	VPS55	3	Down
	YGR141W	VPS62	4.7	Up
	YGL104C	VPS73	2.2	Down
	YNL246W	VPS75	2.9	Down
	YGL225W	VRG4	2.8	Down
	YLR337C	VRP1	2.9	Up
	YER072W	VTC1	3.5	Down
	YJL012C	VTC4	4.3	Down
	YDR089W	VTC5	4.8	Up
	YEL002C	WBP1	2.7	Down
	YDL224C	WHI4	2.1	Down
	YDR374W-A	WIP1	3.9	Up
	YOL097C	WRS1	3.9	Down
	YHL028W	WSC4	2.5	Up
	YOR230W	WTM1	9	Down
	YFL010C	WWM1	3	Down
	YIL101C	XBP1	4.2	Up
	YPL252C	YAH1	2.3	Down
	YGR241C	YAP1802	3.1	Down
	YDR259C	YAP6	4.4	Up
	YPL239W	YAR1	9.6	Up
	YAR035W	YAT1	2.3	Up
	YBL029W	YBL029W	4.8	Up
	YBL071C	YBL071C	2.5	Up
	YBL081W	YBL081W	2.6	Down
	YBR056W	YBR056W	2	Down
	YBR056W-A	YBR056W-A	5.3	Up
	YBR063C	YBR063C	3.3	Up
	YBR090C	YBR090C	14.1	Up
	YBR096W	YBR096W	3.7	Down
	YBR137W	YBR137W	2.6	Down
	YBR196C-B	YBR196C-B	7.5	Up
	YBR197C	YBR197C	2.2	Down
	YBR201C-A	YBR201C-A	40.5	Up
	YBR209W	YBR209W	2.3	Up
	YBR220C	YBR220C	2.7	Down
	YBR238C	YBR238C	2.8	Down
	YBR242W	YBR242W	2.1	Up
	YBR284W	YBR284W	12.5	Up
	YBR285W	YBR285W	3.5	Up
	YGR203W	YCH1	4.1	Down
	YHR135C	YCK1	2	Down
	YCL001W-B	YCL001W-B	2.1	Up
	YCL002C	YCL002C	2.4	Up
	YCL012C	YCL012C	4.7	Up
	YCL048W-A	YCL048W-A	18.2	Up
	YCR024C-B	YCR024C-B	3	Down
	YCR043C	YCR043C	4	Down
	YCR087C-A	YCR087C-A	5.9	Down
	YCR090C	YCR090C	2.2	Down
	YCR095W-A	YCR095W-A	2.9	Up
	YLL055W	YCT1	5.8	Up
	YNL064C	YDJ1	5.5	Up
	YDL009C	YDL009C	4.2	Up
	YDL012C	YDL012C	7.8	Up
	YDL085C-A	YDL085C-A	9.3	Down
	YDL086W	YDL086W	4.4	Down
	YDL121C	YDL121C	5.5	Down
	YDL129W	YDL129W	4.8	Up
	YDL144C	YDL144C	8.1	Down
	YDL206W	YDL206W	2.3	Up
	YDL218W	YDL218W	4.5	Up
	YDR018C	YDR018C	8.2	Up
	YDR029W	YDR029W	2.2	Up
	YDR034W-B	YDR034W-B	8.2	Up
	YDR042C	YDR042C	10.5	Up
	YDR090C	YDR090C	2.3	Up
	YDR124W	YDR124W	2.6	Up
	YDR215C	YDR215C	13.1	Up
	YDR249C	YDR249C	5.2	Up
	YDR274C	YDR274C	10.1	Up
	YDR341C	YDR341C	4.3	Down
	YDR381C-A	YDR381C-A	4.9	Up
	YDR391C	YDR391C	3.3	Down
	YDR461C-A	YDR461C-A	5.3	Up
	YLR249W	YEF3	8	Down
	YLL012W	YEH1	4.7	Down
	YLR020C	YEH2	2.1	Up
	YEL009C-A	YEL009C-A	3.7	Up
	YEL028W	YEL028W	2.6	Up
	YEL043W	YEL043W	2.2	Down
	YEL067C	YEL067C	2.2	Down
	YEL068C	YEL068C	3.2	Down
	YEL073C	YEL073C	8	Up
	YER034W	YER034W	2.2	Down
	YER084W	YER084W	15	Up
	YER134C	YER134C	2.3	Down
	YER135C	YER135C	2.5	Up
[truncated: 217 more rows]

## Sheet: MB t = 4 h
	Genes that were differentially regulated ≥2-fold (adjusted p ≤0.01) in during early microbubble gassed fermentation (t = 4 h) relative to yeast propagated with microbubbles
	Systematic name	Standard name	Fold change (t=4 h)	Direction		Total	767
	YMR056C	AAC1	2.4	Down		Up	340
	YBR085W	AAC3	6	Up		Down	427
	YJR155W	AAD10	2.4	Up
	YNL141W	AAH1	3.1	Up
	YKL106W	AAT1	2.7	Up
	YDR161W	ACL4	2.1	Up
	YLR304C	ACO1	6.4	Down
	YJL200C	ACO2	3.3	Up
	YMR120C	ADE17	3.6	Down
	YMR303C	ADH2	2.4	Up
	YLR109W	AHP1	2.3	Down
	YHL021C	AIM17	5.5	Down
	YHR198C	AIM18	2.2	Down
	YIL087C	AIM19	2.5	Down
	YJL046W	AIM22	2.7	Down
	YJL131C	AIM23	2.6	Down
	YJR080C	AIM24	3.3	Down
	YKL037W	AIM26	2.5	Down
	YOL053W	AIM39	2.1	Down
	YBR194W	AIM4	2.3	Down
	YOR215C	AIM41	3.2	Down
	YIL079C	AIR1	2.8	Up
	YOR374W	ALD4	6.8	Down
	YPL061W	ALD6	3.9	Down
	YGL047W	ALG13	2.6	Down
	YGL156W	AMS1	2.8	Down
	YJR047C	ANB1	20.2	Up
	YMR010W	ANY1	2	Up
	YCL050C	APA1	2.2	Up
	YKL103C	APE1	2.7	Down
	YFL054C	AQY3	3.6	Down
	YBR149W	ARA1	3.1	Down
	YER036C	ARB1	3.3	Up
	YNR019W	ARE2	3.3	Up
	YOL058W	ARG1	3.2	Up
	YJL088W	ARG3	9.9	Up
	YER069W	ARG5,6	2.6	Up
	YMR062C	ARG7	2	Up
	YOL140W	ARG8	5.1	Up
	YGL148W	ARO2	2.3	Up
	YBR249C	ARO4	4.7	Up
	YDR106W	ARP10	2.3	Down
	YGR124W	ASN2	2.3	Up
	YDR321W	ASP1	3	Up
	YPR093C	ASR1	4	Down
	YDR184C	ATC1	3.6	Up
	YGR177C	ATF2	7.2	Up
	YPL166W	ATG29	2.2	Down
	YNR007C	ATG3	2	Down
	YLR356W	ATG33	3.1	Down
	YOL083W	ATG34	2.7	Down
	YJL185C	ATG36	2.2	Down
	YHR171W	ATG7	2.1	Down
	YBL078C	ATG8	3.1	Down
	YPR026W	ATH1	2	Down
	YBL099W	ATP1	5.3	Down
	YLR295C	ATP14	3.3	Down
	YPL271W	ATP15	2.9	Down
	YDL004W	ATP16	3.2	Down
	YDR377W	ATP17	3.4	Down
	YML081C-A	ATP18	2.5	Down
	YOL077W-A	ATP19	3	Down
	YJR121W	ATP2	4.8	Down
	YPR020W	ATP20	2.9	Down
	YBR039W	ATP3	2.9	Down
	YPL078C	ATP4	2.8	Down
	YDR298C	ATP5	2.4	Down
	YKL016C	ATP7	3.4	Down
	YML116W	ATR1	2.1	Up
	YNL259C	ATX1	2.5	Down
	YER119C	AVT6	2.1	Down
	YKR099W	BAS1	2.5	Up
	YHR208W	BAT1	3.3	Up
	YDR361C	BCP1	4.4	Up
	YDL070W	BDF2	2.2	Up
	YAL060W	BDH1	5.2	Down
	YDR299W	BFR2	2.5	Up
	YLR408C	BLS1	2.5	Down
	YIL096C	BMT5	2.3	Up
	YFR047C	BNA6	2.1	Down
	YNR051C	BRE5	2.2	Up
	YNR069C	BSC5	3.8	Up
	YGR142W	BTN2	4.1	Up
	YOR078W	BUD21	2.5	Up
	YFL023W	BUD27	2.1	Up
	YNL305C	BXI1	2.8	Down
	YDR423C	CAD1	3.2	Down
	YOR276W	CAF20	2.2	Up
	YIL034C	CAP2	2	Down
	YPL111W	CAR1	3.9	Down
	YLR438W	CAR2	2.3	Down
	YML042W	CAT2	5	Down
	YMR280C	CAT8	3.3	Down
	YGR174C	CBP4	3.4	Down
	YBR120C	CBP6	4.2	Down
	YJR064W	CCT5	2.1	Up
	YDR188W	CCT6	2.1	Up
	YGL116W	CDC20	2.9	Up
	YOL139C	CDC33	2	Up
	YER061C	CEM1	2.9	Down
	YGL029W	CGR1	2.8	Up
	YCL064C	CHA1	2.7	Down
	YER026C	CHO1	2.7	Down
	YNR001C	CIT1	4.4	Down
	YBL059C-A	CMC2	2.9	Down
	YMR194C-B	CMC4	3.2	Down
	YLR271W	CMG1	2.8	Down
	YLR003C	CMS1	2.2	Up
	YBR155W	CNS1	2.2	Up
	YPL189C-A	COA2	3.1	Down
	YOL096C	COQ3	2.1	Down
	YML110C	COQ5	2.3	Down
	YBL045C	COR1	3.8	Down
	YPL132W	COX11	2.1	Down
	YLR038C	COX12	2.6	Down
	YGL191W	COX13	2.1	Down
	YML129C	COX14	2.5	Down
	YLL018C-A	COX19	2.3	Down
	YDR231C	COX20	2.6	Down
	YDR119W-A	COX26	2.8	Down
	YGL187C	COX4	2.4	Down
	YNL052W	COX5A	2	Down
	YIL111W	COX5B	2.1	Down
	YHR051W	COX6	2.1	Down
	YMR256C	COX7	2.6	Down
	YOR303W	CPA1	3.8	Up
	YJR109C	CPA2	4	Up
	YHR057C	CPR2	2.1	Down
	YLR216C	CPR6	4	Up
	YMR025W	CSI1	2	Down
	YPR030W	CSR2	9.8	Down
	YFR020W	CSS2	2.1	Up
	YDR151C	CTH1	2.5	Up
	YLR411W	CTR3	4.4	Down
	YGR088W	CTT1	10	Down
	YPL177C	CUP9	2.4	Down
	YPR158W	CUR1	3.2	Up
	YNL155W	CUZ1	3.8	Up
	YKL096W-A	CWP2	3.2	Down
	YML054C	CYB2	9.6	Down
	YNL111C	CYB5	3.8	Up
	YJR048W	CYC1	3.1	Down
	YAL039C	CYC3	2	Down
	YOR065W	CYT1	3.4	Down
	YKL087C	CYT2	2.6	Down
	YFL053W	DAK2	2	Down
	YIR027C	DAL1	3.4	Up
	YIR031C	DAL7	2.1	Up
	YML113W	DAT1	2.3	Up
	YDL031W	DBP10	2.2	Up
	YNL112W	DBP2	7.1	Up
	YGL078C	DBP3	2.5	Up
	YNR038W	DBP6	2.3	Up
	YKR024C	DBP7	2.3	Up
	YHR169W	DBP8	2.3	Up
	YHR144C	DCD1	2.3	Up
	YLR270W	DCS1	2.2	Down
	YOR173W	DCS2	7.9	Down
	YMR173W	DDR48	4.1	Down
	YOR204W	DED1	2.6	Up
	YKL078W	DHR2	3.3	Up
	YHR011W	DIA4	2.3	Down
	YDR402C	DIT2	3.1	Up
	YHR043C	DOG2	2.3	Down
	YKL191W	DPH2	2.1	Up
	YKR071C	DRE2	2.1	Up
	YLL008W	DRS1	3.2	Up
	YML080W	DUS1	2	Up
	YAL059W	ECM1	2.4	Up
	YHL030W	ECM29	3.2	Up
	YKR076W	ECM4	5.8	Down
	YER035W	EDC2	2.3	Up
	YGR271C-A	EFG1	2	Up
	YNR034W-A	EGO4	7.5	Down
	YKL160W	ELF1	2	Down
	YDR516C	EMI2	3	Down
	YLR080W	EMP46	3	Down
	YLR083C	EMP70	2	Up
	YGR254W	ENO1	6.1	Down
	YHR174W	ENO2	4.4	Up
	YBR247C	ENP1	2.1	Up
	YGR145W	ENP2	2.9	Up
	YGR175C	ERG1	3.2	Up
	YHR007C	ERG11	3.4	Up
	YMR208W	ERG12	2.4	Up
	YMR202W	ERG2	4.5	Up
	YGR060W	ERG25	4.6	Up
	YER044C	ERG28	3.1	Up
	YLR056W	ERG3	5	Up
	YML008C	ERG6	2.8	Up
	YML130C	ERO1	2.7	Up
	YDL018C	ERP3	2.1	Down
	YHR110W	ERP5	2.6	Down
	YDR365C	ESF1	2.4	Up
	YNR054C	ESF2	2.3	Up
	YLR318W	EST2	2.6	Up
	YBR026C	ETR1	3.4	Down
	YIL009W	FAA3	2	Up
	YMR246W	FAA4	2.3	Up
	YJL157C	FAR1	2.6	Up
	YOR390W	FEX1	2.1	Up
	YPL279C	FEX2	2.1	Up
	YGR131W	FHN1	3.8	Up
	YCR089W	FIG2	2.2	Up
	YIL065C	FIS1	2.9	Down
	YER182W	FMP10	2.5	Down
	YPL222W	FMP40	2.2	Down
	YNL168C	FMP41	2.7	Down
	YKR049C	FMP46	4.5	Down
	YMR020W	FMS1	2.1	Down
	YLR449W	FPR4	3.3	Up
	YOL152W	FRE7	3	Up
	YOR271C	FSF1	2.1	Up
	YHR049W	FSH1	3.2	Up
	YPL262W	FUM1	2.2	Down
	YAL008W	FUN14	3	Down
	YIL097W	FYV10	2	Down
	YHR059W	FYV4	2.1	Down
	YCL058C	FYV5	2.4	Down
	YMR250W	GAD1	3.7	Down
	YBR020W	GAL1	3.4	Up
	YDR009W	GAL3	2.2	Down
	YMR136W	GAT2	2.3	Down
	YOR260W	GCD1	2.3	Up
	YER163C	GCG1	2.4	Down
	YDR019C	GCV1	2	Down
	YOR120W	GCY1	12.3	Down
	YPR184W	GDB1	5.6	Down
	YCL036W	GFD2	5.2	Up
	YDR358W	GGA1	2.3	Down
	YEL011W	GLC3	2.7	Down
	YCL040W	GLK1	5	Down
	YDR272W	GLO2	2.6	Down
	YEL046C	GLY1	2.8	Up
	YLR445W	GMC2	2.3	Up
	YHR183W	GND1	3.4	Down
	YNL274C	GOR1	7	Down
	YHR005C	GPA1	2.6	Up
	YER020W	GPA2	2.2	Down
	YGR149W	GPC1	2.2	Down
	YDL022W	GPD1	2.4	Down
	YGL121C	GPG1	9.1	Down
	YPR160W	GPH1	10.1	Down
	YDL021W	GPM2	2.3	Down
	YHR104W	GRE3	2.1	Down
	YCL035C	GRX1	3.9	Down
	YJL103C	GSM1	2.3	Down
	YOR185C	GSP2	3.1	Down
	YLR258W	GSY2	4.3	Down
	YGR154C	GTO1	2.1	Down
	YMR251W	GTO3	2.6	Down
	YIR038C	GTT1	2.7	Down
	YLR289W	GUF1	2.1	Down
	YKL109W	HAP4	4.3	Down
	YMR290C	HAS1	3.5	Up
	YCL026C-B	HBN1	4.9	Down
	YJL033W	HCA4	2.6	Up
	YNL281W	HCH1	2	Up
	YOR237W	HES1	20.5	Up
	YMR207C	HFA1	2.3	Up
	YGR187C	HGH1	2.2	Up
	YER055C	HIS1	2.3	Up
	YER057C	HMF1	2.7	Down
	YLR205C	HMX1	2.6	Down
	YDR158W	HOM2	3.4	Up
	YMR251W-A	HOR7	2.7	Down
	YOL123W	HRP1	3.7	Up
	YMR186W	HSC82	4.5	Up
	YFL014W	HSP12	10.2	Down
	YBR072W	HSP26	7	Down
	YDR533C	HSP31	2.2	Down
	YPL240C	HSP82	3.2	Up
	YHR067W	HTD2	2.3	Down
	YCR020W-B	HTL1	2.1	Up
	YNR032C-A	HUB1	2.1	Down
	YML058W-A	HUG1	3.4	Up
	YFR053C	HXK1	10.8	Down
	YHR094C	HXT1	2.5	Up
	YMR011W	HXT2	3.7	Down
	YHR092C	HXT4	5.6	Down
	YHR096C	HXT5	5.9	Down
	YIR037W	HYR1	2	Down
	YPR006C	ICL2	3.2	Down
	YMR195W	ICY1	4.1	Down
	YNL037C	IDH1	4.2	Down
	YOR136W	IDH2	4.1	Down
	YFR017C	IGD1	4.5	Down
	YJL057C	IKS1	2.4	Down
	YBL076C	ILS1	2.2	Up
	YMR108W	ILV2	3.8	Up
	YJR016C	ILV3	6	Up
	YJL216C	IMA5	2.3	Up
	YJL082W	IML2	2.3	Down
	YIL154C	IMP2'	2.9	Down
	YHR148W	IMP3	3.3	Up
	YNL075W	IMP4	2.4	Up
	YLR413W	INA1	4.6	Up
	YPL099C	INA17	2.4	Down
	YDL181W	INH1	3.8	Down
	YDR287W	INM2	2.4	Down
	YHR085W	IPI1	2.2	Up
	YOL015W	IRC10	2.3	Up
	YIR036C	IRC24	2.3	Down
	YFR055W	IRC7	2.9	Up
	YDR497C	ITR1	3.2	Down
	YDR492W	IZH1	6.5	Up
	YOL101C	IZH4	6.6	Up
	YGL018C	JAC1	2.2	Down
	YKL217W	JEN1	5.9	Down
	YJL034W	KAR2	2.7	Up
	YIL125W	KGD1	2.3	Down
	YDR148C	KGD2	3.1	Down
	YCR091W	KIN82	3.1	Down
	YNL132W	KRE33	3.3	Up
	YCL059C	KRR1	2.7	Up
	YKL110C	KTI12	2.1	Up
	YGL079W	KXD1	3	Down
	YER127W	LCP5	2.4	Up
	YPL054W	LEE1	5.7	Down
	YGL009C	LEU1	2.4	Up
	YOR108W	LEU9	9.8	Up
	YDL051W	LHP1	2.7	Up
	YLR011W	LOT6	2.1	Down
	YOR142W	LSC1	2.2	Down
	YGR244C	LSC2	4.3	Down
	YGL099W	LSG1	2	Up
	YJR005C-A	LSO1	2.6	Up
	YPL004C	LSP1	3.3	Down
	YDR234W	LYS4	2.5	Up
	YKL029C	MAE1	2.7	Up
	YBR297W	MAL33	2.5	Down
	YIL070C	MAM33	2.6	Down
	YJL199C	MBB1	4.4	Down
	YOR306C	MCH5	2.3	Up
	YKL150W	MCR1	2.8	Down
	YKL085W	MDH1	6.4	Down
	YLR069C	MEF1	2.3	Down
	YBR126W-A	MEO1	2	Down
	YNL210W	MER1	2.6	Up
	YGR264C	MES1	2.2	Up
	YER091C	MET6	3	Down
	YDL160C-A	MHF2	2.8	Down
	YJR008W	MHO1	3.9	Down
	YLL062C	MHT1	4	Down
	YFR011C	MIC19	2.6	Down
	YGR235C	MIC26	2.2	Down
	YJR077C	MIR1	2.5	Down
	YDR031W	MIX14	3.2	Down
	YLL061W	MMP1	3.7	Down
	YOR350C	MNE1	2	Down
	YPL082C	MOT1	2	Up
	YGR243W	MPC3	7.8	Down
	YJL066C	MPM1	2.4	Down
	YPR112C	MRD1	2.5	Up
	YGL143C	MRF1	3.1	Down
	YKL142W	MRP8	2.5	Down
	YMR193W	MRPL24	2.4	Down
	YGR076C	MRPL25	2.2	Down
	YMR225C	MRPL44	2.1	Down
	YNR022C	MRPL50	2	Down
	YHR147C	MRPL6	2.1	Down
	YDR337W	MRPS28	2.1	Down
	YDL027C	MRX9	2.4	Down
	YML128C	MSC1	4.9	Down
	YPL104W	MSD1	2.2	Down
	YPR047W	MSF1	2.2	Down
	YDR268W	MSW1	2.6	Down
	YEL033W	MTC7	2.1	Up
	YDR277C	MTH1	3.5	Down
	YJL050W	MTR4	2.6	Up
	YMR100W	MUB1	2.2	Up
	YGR055W	MUP1	3.5	Down
	YCL033C	MXR2	2.5	Down
	YGL122C	NAB2	3.3	Up
	YMR069W	NAT4	3	Up
	YPR155C	NCA2	2.3	Down
	YHR042W	NCP1	2.6	Up
	YMR145C	NDE1	15.1	Down
	YML120C	NDI1	2.8	Down
	YOL104C	NDJ1	2.2	Up
	YPL226W	NEW1	2.6	Up
	YHR170W	NMD3	2.9	Up
	YNL200C	NNR1	3.6	Down
	YKL151C	NNR2	2.9	Down
	YLR002C	NOC3	2.2	Up
	YNL175C	NOP13	3.2	Up
	YNL110C	NOP15	2.3	Up
	YPL043W	NOP4	2.6	Up
	YGR103W	NOP7	2.8	Up
	YOL144W	NOP8	2.1	Up
	YJL010C	NOP9	2	Up
	YNL251C	NRD1	2.8	Up
	YDR043C	NRG1	2.9	Down
	YDL167C	NRP1	3.3	Up
	SCR1	NTG1	4.6	Up
	YDR001C	NTH1	2.8	Down
	YBR001C	NTH2	2.3	Down
	YER006W	NUG1	2.3	Up
	YKL120W	OAC1	5.5	Up
	YKL055C	OAR1	2.2	Up
	YPL134C	ODC1	3.2	Down
	YBR025C	OLA1	4	Up
	YGL055W	OLE1	3.4	Up
	YBR230C	OM14	2.7	Down
	YIL136W	OM45	5.4	Down
	YDR316W	OMS1	2.1	Down
	YJR073C	OPI3	6	Down
	YLR350W	ORM2	2.1	Down
	YOR130C	ORT1	2.4	Up
	YJR051W	OSM1	2.5	Down
	YLR054C	OSW2	2.5	Down
	YPL272C	PBI1	5.7	Up
	YNL015W	PBI2	6	Down
	YLR151C	PCD1	2.2	Down
	YIL071C	PCI8	2.5	Down
	YIL050W	PCL7	2.8	Down
	YLR134W	PDC5	6.8	Down
	YPR002W	PDH1	3.1	Down
	YIL013C	PDR11	3.8	Up
	YNL231C	PDR16	2.4	Up
	YOR036W	PEP12	2.1	Down
	YPL154C	PEP4	2.4	Down
	YDR079W	PET100	2.1	Down
	YER058W	PET117	2.6	Down
	YNR045W	PET494	2.1	Down
	YBL030C	PET9	3.4	Down
	YGR004W	PEX31	2.1	Up
	YMR018W	PEX9	2.1	Up
	YIL107C	PFK26	2.1	Down
	YMR105C	PGM2	6.1	Down
	YOL084W	PHM7	3.7	Down
	YER037W	PHM8	3.5	Down
	YBR296C	PHO89	14.7	Down
	YER053C	PIC2	4.6	Down
	YGR086C	PIL1	2.9	Down
	YJL160C	PIR5	2.5	Up
	YMR006C	PLB2	2.1	Up
	YEL017C-A	PMP2	2.3	Up
	YOR145C	PNO1	2.5	Up
	YLL023C	POM33	2.3	Down
	YNL055C	POR1	7.4	Down
	YOL141W	PPM2	2	Up
	YGR123C	PPT1	2.7	Up
	YDR436W	PPZ2	2.4	Down
	YEL060C	PRB1	3.5	Down
	YMR297W	PRC1	3	Down
	YMR278W	PRM15	3.1	Down
	YBL064C	PRX1	3.5	Down
	YDR032C	PST2	2.6	Down
	YDR496C	PUF6	2.6	Up
	YER185W	PUG1	2.6	Up
	YLR414C	PUN1	5.5	Down
	YPL212C	PUS1	2.8	Up
	YKL015W	PUT3	4.8	Up
	YLR196W	PWP1	2.8	Up
	YCR057C	PWP2	3.3	Up
	YGR280C	PXR1	2	Up
	YOR347C	PYK2	4	Down
	YHR001W-A	QCR10	2.5	Down
	YPR191W	QCR2	2.8	Down
	YDR529C	QCR7	2.9	Down
	YJL166W	QCR8	3.5	Down
	YGR183C	QCR9	2.1	Down
	YEL037C	RAD23	2.7	Up
	YOR101W	RAS1	2.2	Up
	YAL036C	RBG1	2	Up
	YML030W	RCF1	2.2	Down
	YKL159C	RCN1	3.4	Down
	YOR285W	RDL1	7	Down
	YHR157W	REC104	2.7	Up
	YJL217W	REE1	2.6	Up
	YBR267W	REI1	2.8	Up
	YIL139C	REV7	2.2	Up
	YGL045W	RIM8	2.8	Down
	YEL024W	RIP1	3	Down
	YHR197W	RIX1	2.6	Up
	YOR095C	RKI1	2.6	Up
	YBR030W	RKM3	2.2	Up
	YDR091C	RLI1	2.2	Up
	YLR009W	RLP24	2.4	Up
	YNL002C	RLP7	2.4	Up
	YDR255C	RMD5	2.1	Down
	YPL123C	RNY1	2.4	Down
	YGL144C	ROG1	2.1	Up
	YGL171W	ROK1	2.3	Up
	YDR045C	RPC11	2.3	Up
	YJL011C	RPC17	2	Up
	YNL151C	RPC31	2.1	Up
	YKR081C	RPF2	2.4	Up
	YML091C	RPM2	3.3	Down
	YOR116C	RPO31	2	Up
	RPR1	RPR1	3.8	Up
	YLR367W	RPS22B	2.5	Up
	YHR038W	RRF1	2.2	Down
	YOL117W	RRI2	2.6	Down
	YBL014C	RRN6	2.3	Up
	YDR087C	RRP1	2.8	Up
	YPL012W	RRP12	2.9	Up
	YKL082C	RRP14	2.1	Up
	YPR143W	RRP15	2.1	Up
	YOR287C	RRP36	2.9	Up
	YMR229C	RRP5	2.9	Up
	YDR083W	RRP8	2.8	Up
	YOL048C	RRT8	2.7	Down
	YDR041W	RSM10	2	Down
	YGR215W	RSM27	2.1	Down
	YJR113C	RSM7	2.1	Down
	YHR087W	RTC3	4.9	Down
	YNL254C	RTC4	2	Up
	YDL204W	RTN2	5.5	Down
	YPL183C	RTT10	2.5	Up
	YER104W	RTT105	2.3	Down
	YHR079C-A	SAE3	4.4	Up
	YPL273W	SAM4	3.8	Up
	YJL098W	SAP185	2.5	Up
	YDL153C	SAS10	2.3	Up
	YDR180W	SCC2	2.7	Up
	YBR024W	SCO2	2.5	Down
	YGR245C	SDA1	2.7	Up
	YKL148C	SDH1	3.9	Down
	YLL041C	SDH2	6.5	Down
	YKL141W	SDH3	3.2	Down
	YDR178W	SDH4	4.7	Down
	YOL071W	SDH5	2.5	Down
	YDR379C-A	SDH6	2.6	Down
	YDR511W	SDH7	2.7	Down
	YBR269C	SDH8	4.1	Down
	YBR214W	SDS24	2.4	Down
	YDR077W	SED1	4.5	Down
	YJL105W	SET4	2.1	Up
	YDL168W	SFA1	2.1	Down
	YOR007C	SGT2	2.8	Up
	YGR112W	SHY1	2.3	Down
	YGL208W	SIP2	3.1	Down
	YNL007C	SIS1	2.4	Up
	YEL065W	SIT1	2.9	Up
	YPL027W	SMA1	2.6	Up
	YJL151C	SNA3	2.4	Down
	YDL194W	SNF3	2	Down
	YMR095C	SNO1	2	Down
	snR32	SNR32	4.6	Up
	snR33	SNR33	2.4	Up
	snR36	SNR36	2.4	Up
	snR37	SNR37	3.6	Up
	snR41	SNR41	4.4	Down
	snR52	SNR52	3.8	Up
	snR63	SNR63	6.2	Up
	snR65	SNR65	3.1	Up
	snR66	SNR66	2.3	Up
	snR70	SNR70	3.1	Down
	snR76	SNR76	3.8	Down
	snR77	SNR77	2.9	Down
	snR78	SNR78	3.3	Down
	YNL333W	SNZ2	4.5	Down
	YFL059W	SNZ3	3.6	Down
	YJR104C	SOD1	2.8	Down
	YHR008C	SOD2	3.6	Down
	YGR248W	SOL4	12	Down
	YCL054W	SPB1	3	Up
	YER150W	SPI1	3.1	Down
	YHR136C	SPL2	4	Down
	YHR014W	SPO13	2.2	Up
	YOL091W	SPO21	3.5	Up
	YBR250W	SPO23	2.9	Up
	YGL170C	SPO74	2.8	Up
	YLR341W	SPO77	2.7	Up
	YDR218C	SPR28	2.6	Up
	YNL204C	SPS18	2.5	Up
	YKR091W	SRL3	2.3	Down
	YCL037C	SRO9	3	Up
	YKL218C	SRY1	2.1	Down
	YLL024C	SSA2	8.8	Up
	YPL106C	SSE1	5.6	Up
	YCR073C	SSK22	2	Up
	YIL030C	SSM4	2.2	Up
	YOR242C	SSP2	2.4	Up
	YFL026W	STE2	2.1	Up
	YDR103W	STE5	3.3	Up
	YDL130W-A	STF1	4	Down
	YGR008C	STF2	7.1	Down
	YOR027W	STI1	4.3	Up
	YIL162W	SUC2	4.3	Down
	YPR151C	SUE1	4.2	Down
	YNL066W	SUN4	2.1	Up
	YBR143C	SUP45	2.1	Up
	YML052W	SUR7	2.1	Up
	YBR231C	SWC5	2.3	Up
	YBR175W	SWD3	2.9	Up
	YDR334W	SWR1	2.3	Up
	YOR179C	SYC1	2.6	Down
	YJL035C	TAD2	2.5	Up
	YJR046W	TAH11	2.7	Up
	YPR048W	TAH18	2.2	Up
	YLR354C	TAL1	2.6	Down
	YJR116W	TDA4	2.7	Up
	YJL052W	TDH1	13.2	Down
	YOR337W	TEA1	2.5	Up
	YLR178C	TFS1	6.4	Down
	YDL244W	THI13	3.7	Down
	YKR059W	TIF1	2.3	Up
	YDR322C-A	TIM11	3	Down
	YER011W	TIR1	25.7	Up
	YOR010C	TIR2	2.3	Up
	YIL011W	TIR3	10.6	Up
	YLR327C	TMA10	6.7	Down
	YOR091W	TMA46	2.6	Up
	YBL054W	TOD6	2.2	Up
	YER049W	TPA1	2.7	Up
	YJL016W	TPH3	2.8	Down
	YPL203W	TPK2	2.4	Down
	YKL166C	TPK3	2	Up
	YBR126C	TPS1	3.4	Down
	YDR074W	TPS2	4.8	Down
	YNL299W	TRF5	2	Up
	YDR120C	TRM1	2.1	Up
	YOL124C	TRM11	2.4	Up
	YPL030W	TRM44	2.3	Up
	YGR209C	TRX2	2.2	Down
	YML100W	TSL1	4.3	Down
	YLR435W	TSR2	2.5	Up
	YOR187W	TUF1	2.4	Down
	YEL012W	UBC8	2.1	Down
	YLL039C	UBI4	2.5	Down
	YKL035W	UGP1	2.4	Down
	YAR027W	UIP3	2.5	Down
	YDR207C	UME6	2.5	Up
	YDR213W	UPC2	2.1	Up
	YJL130C	URA2	3.4	Up
	YJR103W	URA8	2.1	Down
	YKL014C	URB1	2.6	Up
	YJR041C	URB2	2.6	Up
	YNR012W	URK1	2.4	Up
	YPL230W	USV1	4.9	Down
	YKL099C	UTP11	2.6	Up
	YML093W	UTP14	3	Up
	YJL069C	UTP18	2.8	Up
	YBL004W	UTP20	3.3	Up
	YDR449C	UTP6	2.4	Up
	YHR196W	UTP9	2.9	Up
	YGL258W	VEL1	2.1	Up
	YGL227W	VID30	2.5	Down
	YER072W	VTC1	2.8	Down
	YOR359W	VTS1	2.5	Up
	YOR230W	WTM1	2.9	Down
	YOR229W	WTM2	2.1	Up
	YGR194C	XKS1	2.9	Down
	YJL141C	YAK1	2.4	Down
	YAR023C	YAR023C	2.2	Down
	YPL239W	YAR1	3.2	Up
	YBL029C-A	YBL029C-A	2.7	Down
	YBR053C	YBR053C	2.2	Down
	YBR056W	YBR056W	2.3	Down
	YBR085C-A	YBR085C-A	3	Down
	YBR137W	YBR137W	3.6	Down
	YBR196C-B	YBR196C-B	4.3	Up
	YBR230W-A	YBR230W-A	5.3	Down
	YBR238C	YBR238C	5.6	Up
	YCL049C	YCL049C	3.1	Down
	YCR016W	YCR016W	2	Up
	YCR087C-A	YCR087C-A	2.7	Up
	YNL064C	YDJ1	6.5	Up
	YDL057W	YDL057W	2.7	Down
	YDL124W	YDL124W	3.6	Down
	YDR010C	YDR010C	2.1	Down
	YDR248C	YDR248C	2.9	Down
	YDR391C	YDR391C	2.4	Down
	YLL012W	YEH1	5	Up
	YEL009C-A	YEL009C-A	2.3	Down
	YEL028W	YEL028W	2.2	Up
	YEL073C	YEL073C	7.3	Down
	YER079W	YER079W	2.2	Down
	YER145C-A	YER145C-A	2.6	Up
	YFL015C	YFL015C	2.5	Down
	YFL051C	YFL051C	3.8	Down
	YFR045W	YFR045W	2	Down
	YDR319C	YFT2	2.6	Down
	YGL101W	YGL101W	2.8	Up
	YGL185C	YGL185C	2.5	Down
	YGR021W	YGR021W	2	Down
	YGR035C	YGR035C	4.9	Up
	YGR035W-A	YGR035W-A	2.5	Up
	YGR079W	YGR079W	4.7	Up
	YGR153W	YGR153W	2	Up
	YGR161W-C	YGR161W-C	2.4	Down
	YGR201C	YGR201C	3.8	Down
	YGR283C	YGR283C	2.3	Up
	YHL012W	YHL012W	5	Up
	YHL026C	YHL026C	2.1	Up
	YHR033W	YHR033W	7.9	Down
	YHR097C	YHR097C	2.5	Down
	YHR112C	YHR112C	3.6	Down
	YHR138C	YHR138C	2.9	Down
	YGL198W	YIP4	2.5	Down
	YJL133C-A	YJL133C-A	3.5	Down
	YJL193W	YJL193W	2.1	Up
	YJR085C	YJR085C	2.4	Down
	YJR120W	YJR120W	3.7	Down
	YJR124C	YJR124C	2.8	Up
	YKL069W	YKL069W	2.4	Down
	YKL091C	YKL091C	2.2	Down
	YKL096C-B	YKL096C-B	2.1	Down
	YKL162C	YKL162C	2.2	Down
	YKR005C	YKR005C	3.1	Up
	YKR041W	YKR041W	2.7	Up
	YLR036C	YLR036C	2.9	Down
	YLR046C	YLR046C	2.5	Up
	YLR053C	YLR053C	3.9	Down
	YLR149C	YLR149C	3.2	Down
	YLR257W	YLR257W	3.4	Down
	YLR281C	YLR281C	3.1	Down
	YLR287C	YLR287C	2.1	Up
	YLR361C-A	YLR361C-A	2.2	Down
	YLR363W-A	YLR363W-A	2.9	Up
	YLR460C	YLR460C	2.3	Up
	YBR104W	YMC2	3.3	Up
	YML079W	YML079W	2.3	Down
	YML082W	YML082W	3	Up
	YML131W	YML131W	4.8	Down
	YML025C	YML6	2.1	Down
	YMR007W	YMR007W	2.2	Up
	YMR090W	YMR090W	3.1	Down
	YMR114C	YMR114C	2.1	Down
	YMR122C	YMR122C	2.6	Up
	YMR122W-A	YMR122W-A	2	Down
	YMR181C	YMR181C	3.8	Down
	YMR196W	YMR196W	2.9	Down
	YFR049W	YMR31	2.8	Down
	YMR310C	YMR310C	2.3	Up
	YMR315W	YMR315W	3.5	Down
	YMR320W	YMR320W	3.1	Up
	YKL067W	YNK1	3.2	Down
	YNL019C	YNL019C	2.4	Down
	YNL033W	YNL033W	2.3	Down
	YNL092W	YNL092W	2.6	Down
	YNL115C	YNL115C	2.8	Down
	YNL134C	YNL134C	2.5	Down
	YNL208W	YNL208W	4.3	Down
	YNR064C	YNR064C	4.5	Down
	YNR068C	YNR068C	3.8	Up
	YPR028W	YOP1	2	Down
	YOR020W-A	YOR020W-A	2.1	Down
	YOR097C	YOR097C	2.3	Down
	YOR114W	YOR114W	2.3	Down
	YOR289W	YOR289W	3.2	Down
	YOR302W	YOR302W	3.9	Up
	YOR316C-A	YOR316C-A	4.5	Up
	YOR343C	YOR343C	3.5	Down
	YOR387C	YOR387C	4.3	Up
	YOR389W	YOR389W	2.4	Down
	YMR104C	YPK2	2.6	Down
	YPL068C	YPL068C	2.2	Up
	YPL107W	YPL107W	2	Down
	YPL109C	YPL109C	2.9	Down
	YPL245W	YPL245W	4.8	Up
	YPR010C-A	YPR010C-A	3	Down
	YPR098C	YPR098C	2	Down
	YGL259W	YPS5	2.6	Down
	YIR039C	YPS6	3.2	Down
	YNL093W	YPT53	5.4	Down
	YDR381W	YRA1	2.1	Up
	YBR054W	YRO2	2.8	Up
	YHR016C	YSC84	2.2	Down
	YNL310C	ZIM17	2.3	Down
	YFL052W	ZNF1	4.5	Down
	YGR211W	ZPR1	4	Up
	YLR130C	ZRT2	2.3	Up
	YBR046C	ZTA1	2.4	Down

## Sheet: MB t = 12 h
	Genes that were differentially regulated ≥2-fold (adjusted p ≤0.01) in during mid micro-bubble gassed fermentation (t = 12 h) relative to yeast propagated with microbubbles
	Systematic name	Standard name	Fold Change (t =12 h)	Direction		Total	247
	YFL056C	AAD6	2.5	Up		Up	112
	YLR027C	AAT2	2.2	Down		Down	135
	YER045C	ACA1	2.8	Down
	YFL039C	ACT1	2.6	Down
	YOL086C	ADH1	3.3	Up
	YMR303C	ADH2	4.3	Up
	YMR318C	ADH6	4.6	Down
	YCL025C	AGP1	2	Up
	YER093C-A	AIM11	2.2	Down
	YPL061W	ALD6	4.1	Down
	YFL050C	ALR2	2.3	Up
	YGR225W	AMA1	3.5	Up
	YOR378W	AMF1	2.1	Up
	YDR441C	APT2	2.1	Down
	YLL052C	AQY2	3.1	Down
	YBR149W	ARA1	2.4	Down
	YGL157W	ARI1	3.3	Down
	YNL020C	ARK1	2.7	Down
	YDR380W	ARO10	2.4	Down
	YPR200C	ARR2	2	Up
	YPR201W	ARR3	3.6	Up
	YGR124W	ASN2	2.7	Down
	YLR423C	ATG17	2	Up
	YPL149W	ATG5	2.3	Down
	YFL010W-A	AUA1	2.3	Down
	YHR101C	BIG1	2.4	Down
	YNR056C	BIO5	2.1	Up
	YDR275W	BSC2	5	Up
	YFL023W	BUD27	2.3	Up
	YNL288W	CAF40	2.2	Down
	YFR036W	CDC26	2.6	Down
	YNL192W	CHS1	3.1	Down
	YGR110W	CLD1	2.4	Down
	YOL016C	CMK2	4	Down
	YDR155C	CPR1	2.2	Down
	YDR223W	CRF1	2.3	Up
	YNR010W	CSE2	2.3	Down
	YLR087C	CSF1	2.2	Up
	YIL169C	CSS1	2.4	Down
	YLR286C	CTS1	3.3	Down
	YJR048W	CYC1	3.3	Down
	YKR034W	DAL80	4.8	Up
	YOL052C-A	DDR2	13.1	Up
	YMR238W	DFG5	2.3	Down
	YMR316W	DIA1	5.5	Down
	YIL010W	DOT5	2	Down
	YER124C	DSE1	2.2	Down
	YHR143W	DSE2	2.4	Down
	YNR067C	DSE4	2.2	Down
	YJR106W	ECM27	2.1	Down
	YNR034W-A	EGO4	14.2	Up
	YDR040C	ENA1	2.5	Down
	YMR246W	FAA4	2.4	Up
	YJL157C	FAR1	2.1	Down
	YDR534C	FIT1	2.9	Down
	YLR343W	GAS2	3.7	Up
	YPL075W	GCR1	2.2	Up
	YDL226C	GCS1	2.3	Down
	YDL198C	GGC1	2.1	Down
	YLR094C	GIS3	2	Up
	YCR098C	GIT1	12.5	Up
	YLR445W	GMC2	4.6	Up
	YHR183W	GND1	9.1	Down
	YGL121C	GPG1	4.3	Up
	YPR160W	GPH1	4.5	Up
	YBR004C	GPI18	2.6	Down
	YDL021W	GPM2	3	Up
	YLL060C	GTT2	2.5	Up
	YOR237W	HES1	11.9	Up
	YER055C	HIS1	2.4	Down
	YOR202W	HIS3	2.2	Down
	YDR528W	HLR1	2.7	Up
	YBR072W	HSP26	10.5	Up
	YDR533C	HSP31	6.9	Up
	YML058W-A	HUG1	2.7	Up
	YHR094C	HXT1	5.4	Down
	YMR011W	HXT2	23.9	Down
	YOR136W	IDH2	2.5	Down
	YGR287C	IMA1	3.5	Down
	YHR216W	IMD2	3	Down
	YLR432W	IMD3	4.6	Down
	YJL153C	INO1	26.5	Up
	YOR044W	IRC23	2.2	Up
	YDR540C	IRC4	2.7	Down
	YJL051W	IRC8	2.2	Down
	YDR492W	IZH1	3	Up
	YOL002C	IZH2	2.6	Up
	YCL018W	LEU2	2.9	Up
	YJL038C	LOH1	2	Up
	YGR288W	MAL13	2.5	Down
	YER106W	MAM1	3.3	Up
	YBL091C	MAP2	2	Down
	YOR306C	MCH5	2.5	Up
	YPR138C	MEP3	2.4	Up
	YIR033W	MGA2	2.6	Up
	YJR008W	MHO1	3.5	Up
	YLL062C	MHT1	3.7	Down
	YGL209W	MIG2	2.3	Down
	YER028C	MIG3	2.2	Down
	YLR099W-A	MIM2	2.8	Down
	YMR002W	MIX17	2.8	Down
	YNR059W	MNT4	3	Down
	YBL049W	MOH1	4.7	Up
	YOR177C	MPC54	4.2	Up
	YDR033W	MRH1	3.4	Up
	YOR066W	MSA1	2.1	Up
	YGR014W	MSB2	2.4	Up
	YJL116C	NCA3	10	Up
	YLR194C	NCW2	9	Down
	YMR145C	NDE1	5.4	Down
	YOL104C	NDJ1	2.4	Up
	YLR328W	NMA1	2.2	Down
	YKL151C	NNR2	3	Up
	YDR043C	NRG1	2.8	Up
	YPL052W	OAZ1	2.2	Up
	YGL055W	OLE1	5.1	Up
	YPR194C	OPT2	4.6	Up
	YKR003W	OSH6	2.6	Down
	YLR054C	OSW2	2.8	Down
	YHR179W	OYE2	2.1	Up
	YEL049W	PAU2	2.8	Up
	YPL272C	PBI1	13.7	Up
	YLR134W	PDC5	13	Down
	YNL003C	PET8	2.1	Down
	YKL127W	PGM1	2	Down
	YER037W	PHM8	3.7	Up
	YBR296C	PHO89	69.8	Down
	YJL097W	PHS1	2.3	Down
	YGR086C	PIL1	2.2	Down
	YKL163W	PIR3	34.1	Up
	YDR435C	PPM1	2.4	Down
	YJL108C	PRM10	2.8	Down
	YPL156C	PRM4	2.1	Down
	YJL079C	PRY1	3.8	Up
	YLR414C	PUN1	7.6	Down
	YGR280C	PXR1	2.1	Up
	YDR030C	RAD28	2.7	Up
	YOR301W	RAX1	2.1	Down
	YPL246C	RBD2	3.5	Down
	YKL159C	RCN1	5.1	Down
	YOR220W	RCN2	2.3	Down
	YBR005W	RCR1	4	Down
	YPR007C	REC8	3.4	Up
	YLR154C	RNH203	2.4	Down
	YOL005C	RPB11	2.4	Down
	YIL119C	RPI1	8.5	Up
	YDL020C	RPN4	2.5	Up
	YGR213C	RTA1	4.1	Down
	YHR079C-A	SAE3	4.6	Up
	YPL273W	SAM4	2.5	Down
	YJL098W	SAP185	2.3	Up
	YGL229C	SAP4	3.2	Down
	YGL028C	SCW11	2.3	Down
	YGR279C	SCW4	2.5	Up
	YPR198W	SGE1	3.4	Down
	YJL089W	SIP4	2.3	Up
	YGR143W	SKN1	2.1	Up
	YMR322C	SNO4	4.4	Up
	snR31	SNR31	3.8	Up
	snR4	SNR4	3.7	Up
	YPR101W	SNT309	3	Up
	YMR096W	SNZ1	2.1	Down
	YHR163W	SOL3	3.2	Down
	YER150W	SPI1	3.6	Up
	YPL130W	SPO19	3.3	Up
	YER046W	SPO73	2.4	Down
	YDR523C	SPS1	2.9	Up
	YKL218C	SRY1	3	Down
	YER103W	SSA4	5.9	Up
	YBR169C	SSE2	2.7	Up
	YPL092W	SSU1	7.6	Up
	YNL222W	SSU72	2.7	Down
	YDL048C	STP4	2.7	Up
	YNL066W	SUN4	2.2	Down
	YPR009W	SUT2	3.7	Down
	YIL047C	SYG1	2.8	Up
	YPL129W	TAF14	2.1	Down
	YLR354C	TAL1	3.7	Down
	YBR069C	TAT1	3.6	Up
	YLR426W	TDA5	2	Down
	YGR192C	TDH3	2	Down
	YBR067C	TIP1	16.2	Up
	YER011W	TIR1	22.8	Up
	YBL054W	TOD6	2.4	Up
	YER184C	TOG1	3	Down
	YDR354W	TRP4	2.1	Down
	YGR080W	TWF1	2	Down
	YOR344C	TYE7	4.2	Up
	YER144C	UBP5	2.2	Down
	YJL048C	UBX6	2.4	Up
	YPL003W	ULA1	2.7	Down
	YMR271C	URA10	4.6	Up
	YEL038W	UTR4	2	Down
	YHL028W	WSC4	2.5	Up
	YOR230W	WTM1	4.2	Down
	YBR012W-B	YBR012W-B	2.3	Up
	YBR016W	YBR016W	2.7	Down
	YBR056W-A	YBR056W-A	12.1	Down
	YBR096W	YBR096W	2.5	Down
	YBR201C-A	YBR201C-A	5.5	Up
	YCL019W	YCL019W	2.4	Up
	YCR007C	YCR007C	3	Down
	YDL012C	YDL012C	3.1	Down
	YDL085C-A	YDL085C-A	2.5	Down
	YDR209C	YDR209C	4.5	Down
	YDR274C	YDR274C	5	Up
	YEL008W	YEL008W	2.7	Down
	YEL073C	YEL073C	6.4	Up
	YER084W	YER084W	4.8	Up
	YER158C	YER158C	3.7	Up
	YER188W	YER188W	10.6	Up
	YFR035C	YFR035C	2.6	Down
	YDR319C	YFT2	2.2	Down
	YGL039W	YGL039W	2.1	Down
	YNL160W	YGP1	4.5	Up
	YGR122W	YGR122W	2.5	Down
	YGR266W	YGR266W	2	Down
	YHR097C	YHR097C	2.5	Down
	YHR210C	YHR210C	2.2	Down
	YNL044W	YIP3	2.2	Down
	YJL107C	YJL107C	3	Down
	YJL133C-A	YJL133C-A	2.2	Up
	YJR096W	YJR096W	4.6	Up
	YJR146W	YJR146W	2.6	Down
	YKL071W	YKL071W	2.4	Up
	YLL053C	YLL053C	4.1	Down
	YLR053C	YLR053C	4.7	Up
	YLR112W	YLR112W	3.1	Down
	YMR085W	YMR085W	2.4	Down
	YMR090W	YMR090W	3	Up
	YMR102C	YMR102C	2.5	Down
	YMR262W	YMR262W	2.3	Down
	YMR315W	YMR315W	3.2	Down
	YMR317W	YMR317W	2.1	Up
	YNL046W	YNL046W	2.1	Down
	YNL058C	YNL058C	2.1	Down
	YNL193W	YNL193W	3.1	Down
	YNL208W	YNL208W	4.2	Down
	YOL014W	YOL014W	7.8	Down
	YOL075C	YOL075C	2.2	Up
	YOL131W	YOL131W	3.4	Up
	YGR281W	YOR1	2.9	Up
	YOR385W	YOR385W	6.9	Down
	YPL039W	YPL039W	2	Up
	YPL067C	YPL067C	2.1	Down
	YNL093W	YPT53	2.7	Down
	YBR054W	YRO2	31.6	Up

## Sheet: MB t = 44 h
	Genes that were differentially regulated ≥2-fold (adjusted p ≤0.01) in during late microbubble gassed fermentation (t = 44 h) relative to yeast propagated with microbubbles
	Systematic name	Standard name	Fold Change (t= 44 h)	Direction		Total	2245
	YPR153W	45413	16.7	Up		Up	1092
	YMR056C	AAC1	2.3	Up		Down	1153
	YJR155W	AAD10	3.5	Up
	YFL056C	AAD6	6.2	Up
	YLR027C	AAT2	2.8	Down
	YBR236C	ABD1	2.8	Down
	YCR088W	ABP1	6.6	Down
	YMR289W	ABZ2	3.5	Down
	YER045C	ACA1	2.1	Down
	YNR016C	ACC1	2.1	Up
	YLR144C	ACF2	2.1	Down
	YJR083C	ACF4	5.4	Down
	YLR304C	ACO1	2.1	Down
	YJL200C	ACO2	3.2	Down
	YKL192C	ACP1	2.6	Down
	YAL054C	ACS1	9	Up
	YLR153C	ACS2	5.5	Down
	YDR448W	ADA2	2.7	Up
	YMR184W	ADD37	2.6	Up
	YAR015W	ADE1	8.8	Down
	YNL220W	ADE12	2.6	Down
	YLR359W	ADE13	7.8	Down
	YMR120C	ADE17	18.6	Down
	YOR128C	ADE2	7.7	Down
	YGR204W	ADE3	4.1	Down
	YMR300C	ADE4	2	Down
	YGL234W	ADE5,7	4	Down
	YGR061C	ADE6	3	Down
	YDR408C	ADE8	3	Down
	YMR303C	ADH2	2.2	Up
	YBR145W	ADH5	2.1	Up
	YMR318C	ADH6	10.7	Down
	YCR105W	ADH7	3.2	Down
	YDR226W	ADK1	6.8	Down
	YJR105W	ADO1	2.3	Down
	YDR216W	ADR1	7.2	Up
	YCR010C	ADY2	3.6	Up
	YEL052W	AFG1	2.3	Down
	YER017C	AFG3	2.7	Up
	YDR524C	AGE1	2	Up
	YDR214W	AHA1	3.6	Up
	YCR082W	AHC2	3.3	Up
	YHR093W	AHT1	2.3	Down
	YER087W	AIM10	2.3	Down
	YGL160W	AIM14	2.8	Down
	YHL021C	AIM17	4	Down
	YIL158W	AIM20	6.6	Down
	YJR100C	AIM25	2.2	Down
	YKL037W	AIM26	3.3	Down
	YML087C	AIM33	3.5	Up
	YMR003W	AIM34	2.3	Up
	YBR194W	AIM4	2.2	Down
	YDR063W	AIM7	4	Down
	YMR092C	AIP1	2.1	Down
	YDL175C	AIR2	4.7	Up
	YOR034C	AKR2	5.6	Up
	YER073W	ALD5	2.9	Down
	YPL061W	ALD6	4.1	Down
	YBR110W	ALG1	3	Down
	YNL048W	ALG11	2.3	Down
	YNR030W	ALG12	5.1	Down
	YGL065C	ALG2	2.1	Down
	YPL227C	ALG5	4.3	Down
	YOR002W	ALG6	2.5	Down
	YOR067C	ALG8	2.3	Down
	YGL021W	ALK1	3.5	Down
	YNL270C	ALP1	11.5	Up
	YOL130W	ALR1	2.4	Up
	YLR089C	ALT1	6.8	Down
	YGR225W	AMA1	7.3	Up
	YOR378W	AMF1	3.5	Up
	YJR047C	ANB1	3	Up
	YPR128C	ANT1	3.2	Down
	YMR010W	ANY1	2.8	Up
	YCL050C	APA1	2.2	Up
	YKL103C	APE1	3.9	Down
	YBR286W	APE3	6.7	Down
	YNL077W	APJ1	26.9	Up
	YBL037W	APL3	2.2	Down
	YGR261C	APL6	4	Down
	YPL259C	APM1	2.3	Down
	YOL062C	APM4	2.2	Down
	YKL114C	APN1	2.6	Down
	YML022W	APT1	2.7	Down
	YPR192W	AQY1	2.2	Up
	YBR149W	ARA1	3.9	Down
	YGL105W	ARC1	6.9	Down
	YIL062C	ARC15	2.8	Down
	YKL013C	ARC19	2.7	Down
	YNR035C	ARC35	2.7	Down
	YBR234C	ARC40	3.4	Down
	YHR013C	ARD1	7.4	Down
	YOR094W	ARF3	2	Down
	YJL088W	ARG3	19.1	Up
	YHR018C	ARG4	2.3	Down
	YMR062C	ARG7	3.1	Down
	YDR173C	ARG82	6.2	Up
	YGL157W	ARI1	8.8	Down
	YBR164C	ARL1	5	Down
	YHL040C	ARN1	2.7	Up
	YHL047C	ARN2	4.1	Up
	YGL148W	ARO2	3.2	Down
	YBR249C	ARO4	6.1	Down
	YPR060C	ARO7	3.7	Down
	YGL202W	ARO8	8.8	Down
	YDL029W	ARP2	3.8	Down
	YJR065C	ARP3	5.7	Down
	YNL059C	ARP5	2.1	Down
	YPR034W	ARP7	2	Down
	YPR085C	ASA1	2	Up
	YMR116C	ASC1	11.8	Down
	YOR058C	ASE1	2.8	Up
	YJL115W	ASF1	3	Up
	YJL170C	ASG7	17.3	Up
	YKL052C	ASK1	5.7	Up
	YDL088C	ASM4	2.1	Up
	YPR145W	ASN1	7	Down
	YGR124W	ASN2	3.2	Down
	YDR321W	ASP1	2.1	Down
	YER101C	AST2	2.1	Up
	YDR184C	ATC1	3.9	Up
	YOR377W	ATF1	2.1	Up
	YGL180W	ATG1	8.4	Up
	YPR049C	ATG11	4.9	Up
	YNL242W	ATG2	2	Up
	YDL113C	ATG20	2.1	Up
	YCL038C	ATG22	2.1	Up
	YLR189C	ATG26	2.8	Up
	YNR007C	ATG3	2.3	Up
	YIL146C	ATG32	4.9	Up
	YLR356W	ATG33	2.1	Down
	YJL185C	ATG36	2.6	Up
	YLR312C	ATG39	4.8	Up
	YNL223W	ATG4	2.3	Up
	YOR152C	ATG40	4.7	Up
	YBL078C	ATG8	4.7	Up
	YDL149W	ATG9	2.1	Up
	YNR002C	ATO2	2.3	Up
	YDR384C	ATO3	6	Up
	YBL099W	ATP1	3.9	Down
	YJR121W	ATP2	5	Down
	YDR298C	ATP5	2.5	Down
	YKL016C	ATP7	2.3	Down
	YOR079C	ATX2	6.9	Down
	YFL010W-A	AUA1	2.3	Down
	YKL004W	AUR1	3.3	Up
	YOL078W	AVO1	3.3	Up
	YBL089W	AVT5	2.5	Down
	YIL088C	AVT7	2.6	Down
	YIL124W	AYR1	5	Down
	YGR224W	AZR1	2.1	Down
	YOR134W	BAG7	4.8	Up
	YDR046C	BAP3	3.2	Down
	YHR208W	BAT1	3.7	Down
	YJR148W	BAT2	2.1	Down
	YPL255W	BBP1	2.7	Down
	YHR040W	BCD1	3	Up
	YMR237W	BCH1	3.9	Down
	YKR027W	BCH2	4	Down
	YDR361C	BCP1	4	Up
	YDL070W	BDF2	3.7	Up
	YAL061W	BDH2	5.5	Up
	YPL161C	BEM4	2.4	Down
	YLR412W	BER1	3.5	Down
	YIL004C	BET1	2.1	Up
	YJR053W	BFA1	2.6	Up
	YOR198C	BFR1	5.2	Down
	YCL029C	BIK1	3.3	Down
	YOR304C-A	BIL1	2.6	Down
	YNR058W	BIO3	3.6	Down
	YNR056C	BIO5	2.5	Up
	YJL058C	BIT61	4	Down
	YFL007W	BLM10	3	Up
	YER177W	BMH1	3.6	Down
	YPL217C	BMS1	2.7	Up
	YBR141C	BMT2	5	Down
	YJR025C	BNA1	2.8	Down
	YJR078W	BNA2	5.6	Up
	YJL060W	BNA3	7	Down
	YBL098W	BNA4	2	Down
	YFR047C	BNA6	2.4	Down
	YNL271C	BNI1	3.2	Up
	YER114C	BOI2	2.3	Up
	YAL044W-A	BOL1	2.6	Down
	YAL046C	BOL3	4.9	Down
	YLR267W	BOP2	3.1	Up
	YNL275W	BOR1	2.3	Up
	YLR078C	BOS1	2.2	Up
	YLR015W	BRE2	2.5	Up
	YPL084W	BRO1	2.2	Down
	YGL007W	BRP1	3.5	Up
	YER172C	BRR2	2.2	Up
	YDR275W	BSC2	14.4	Up
	YBR290W	BSD2	2.7	Up
	YGR142W	BTN2	62.4	Up
	YDR252W	BTT1	2.8	Down
	YGR188C	BUB1	3.6	Up
	YNR027W	BUD17	2.5	Down
	YLR074C	BUD20	2.2	Up
	YCR047C	BUD23	6	Up
	YFL023W	BUD27	3.9	Up
	YCL014W	BUD3	2.6	Up
	YCR063W	BUD31	3.3	Down
	YGR262C	BUD32	2.1	Down
	YJR092W	BUD4	2.4	Down
	YCR038C	BUD5	3.8	Down
	YLR226W	BUR2	2.8	Down
	YNL305C	BXI1	2.7	Up
	YKL005C	BYE1	3.8	Up
	YDR531W	CAB1	3.5	Down
	YKL088W	CAB3	2.4	Up
	YPL048W	CAM1	2.1	Down
	YKL007W	CAP1	2.4	Down
	YIL034C	CAP2	3	Down
	YPL111W	CAR1	2.7	Down
	YMR280C	CAT8	3.8	Up
	YGR140W	CBF2	3.2	Up
	YLR175W	CBF5	2.4	Down
	YHL038C	CBP2	2	Down
	YIL043C	CBR1	3.2	Down
	YDR197W	CBS2	2.7	Down
	YDR270W	CCC2	2	Up
	YPR025C	CCL1	3.5	Up
	YKR066C	CCP1	2.1	Up
	YAL021C	CCR4	2.8	Down
	YJL111W	CCT7	2.1	Down
	YLR110C	CCW12	28.9	Down
	YLR390W-A	CCW14	2.6	Down
	YAL038W	CDC19	2.5	Down
	YOR074C	CDC21	3.8	Down
	YAL041W	CDC24	2.1	Down
	YOR257W	CDC31	2.7	Up
	YDR054C	CDC34	3.3	Up
	YFL009W	CDC4	2.5	Up
	YGL155W	CDC43	2.4	Down
	YCR094W	CDC50	2.2	Down
	YPL160W	CDC60	2.9	Down
	YLR418C	CDC73	2.4	Down
	YJR057W	CDC8	3.2	Up
	YER061C	CEM1	2.9	Down
	YOR112W	CEX1	3.3	Down
	YIL003W	CFD1	3.3	Up
	YML036W	CGI121	2.1	Down
	YCL064C	CHA1	4.5	Down
	YER164W	CHD1	2	Up
	YNL192W	CHS1	3	Up
	YBR038W	CHS2	2.8	Down
	YDR267C	CIA1	2.5	Down
	YPL241C	CIN2	3.1	Up
	YOR028C	CIN5	15.9	Up
	YGR207C	CIR1	4	Down
	YJL158C	CIS3	6.1	Down
	YNR001C	CIT1	2.1	Down
	YCR005C	CIT2	3.8	Up
	YPR001W	CIT3	2.2	Up
	YGL019W	CKB1	2.1	Down
	YBR135W	CKS1	2.2	Up
	YGR108W	CLB1	4.9	Down
	YPR119W	CLB2	3.3	Down
	YGR167W	CLC1	2.2	Down
	YGR110W	CLD1	2.3	Up
	YLR117C	CLF1	2.2	Up
	YMR199W	CLN1	4.1	Down
	YPL256C	CLN2	4.6	Down
	YMR012W	CLU1	4	Down
	YBL059C-A	CMC2	2.3	Up
	YMR194C-B	CMC4	4.3	Up
	YFR014C	CMK1	2.2	Down
	YML057W	CMP2	3.1	Down
	YPR013C	CMR3	2.4	Up
	YAL058W	CNE1	4.8	Down
	YDR357C	CNL1	2.2	Up
	YPL189C-A	COA2	7.2	Up
	YER157W	COG3	2.3	Down
	YER130C	COM2	3.9	Up
	YOL008W	COQ10	2	Down
	YNR041C	COQ2	3.8	Down
	YGL119W	COQ8	2.9	Down
	YBR203W	COS111	2.7	Up
	YHL048W	COS8	4.4	Up
	YKL219W	COS9	2.4	Down
	YGL191W	COX13	2.9	Up
	YML129C	COX14	2.6	Up
	YJL003W	COX16	2.5	Up
	YLL018C-A	COX19	5.1	Down
	YHR116W	COX23	2.2	Up
	YDR119W-A	COX26	4	Up
	YIL111W	COX5B	2	Up
	YMR256C	COX7	2.7	Up
	YOR303W	CPA1	9.1	Up
	YJR109C	CPA2	2.1	Up
	YDR155C	CPR1	2.6	Down
	YDR304C	CPR5	2.6	Down
	YLR216C	CPR6	4.5	Up
	YNL130C	CPT1	2	Up
	YOR100C	CRC1	4.3	Up
	YDL142C	CRD1	2.4	Down
	YDR223W	CRF1	2.2	Up
	YGR189C	CRH1	9.5	Down
	YGR218W	CRM1	2.6	Up
	YLR429W	CRN1	2.5	Down
	YHR146W	CRP1	3.5	Up
	YLR213C	CRR1	2.4	Up
	YLR241W	CSC1	2.1	Down
	YLR087C	CSF1	4.8	Up
	YMR025W	CSI1	2.2	Down
	YIL132C	CSM2	3.6	Down
	YDR179C	CSN9	7	Up
	YIL169C	CSS1	2.5	Down
	YFR020W	CSS2	2	Up
	YDR256C	CTA1	13.1	Up
	YMR094W	CTF13	2.8	Down
	YMR078C	CTF18	3.7	Down
	YPL018W	CTF19	4.9	Up
	YHR191C	CTF8	2.1	Down
	YDR151C	CTH1	2.2	Up
	YPL181W	CTI6	2.1	Up
	YKL139W	CTK1	2.1	Up
	YJL006C	CTK2	2.1	Up
	YMR180C	CTL1	2.7	Up
	YHR109W	CTM1	3.8	Down
	YCR015C	CTO1	2.6	Down
	YLR411W	CTR3	2.7	Up
	YOL145C	CTR9	3.3	Down
	YLR286C	CTS1	9.7	Down
	YDR371W	CTS2	2.1	Down
	YML101C	CUE4	2.4	Down
	YGL166W	CUP2	2.3	Up
	YPL177C	CUP9	3.4	Down
	YPR158W	CUR1	10.3	Up
	YMR240C	CUS1	2.1	Up
	YNL155W	CUZ1	5.4	Up
	YDR482C	CWC21	2.3	Down
	YLR323C	CWC24	3.4	Up
	YGL027C	CWH41	2.1	Down
	YKL096W-A	CWP2	2.5	Down
	YNL111C	CYB5	5.3	Down
	YOR037W	CYC2	2.1	Up
	YDL117W	CYK3	5.7	Down
	YDR430C	CYM1	2.1	Down
	YAL012W	CYS3	4.9	Down
	YGR155W	CYS4	4.8	Down
	YDR320C-A	DAD4	2.7	Down
	YML070W	DAK1	2.1	Down
	YJR152W	DAL5	2.3	Up
	YKR034W	DAL80	21.6	Up
	YGR113W	DAM1	4.7	Down
	YJR150C	DAN1	15.3	Up
	YJR151C	DAN4	10.4	Up
	YPL170W	DAP1	2.2	Up
	YDR020C	DAS2	2.5	Down
	YML113W	DAT1	2.3	Up
	YPL119C	DBP1	6.5	Up
	YOR046C	DBP5	2.8	Down
	YNR038W	DBP6	6.1	Down
	YHR144C	DCD1	8.2	Down
	YNL118C	DCP2	2.1	Down
	YOL052C-A	DDR2	147.6	Up
	YOR204W	DED1	3.9	Up
	YHR019C	DED81	16	Down
	YKL054C	DEF1	2.2	Up
	YBR201W	DER1	2	Up
	YIL049W	DFG10	2.1	Up
	YOR030W	DFG16	3.2	Up
	YOR236W	DFR1	2.8	Up
	YOR245C	DGA1	2	Up
	YNL130C-A	DGR1	9.2	Up
	YKL121W	DGR2	3.4	Down
	YMR316W	DIA1	4.5	Up
	YHR011W	DIA4	3.9	Down
	YKR035W-A	DID2	2	Up
	YGR227W	DIE2	3.1	Down
	YDR263C	DIN7	2.6	Up
	YOL021C	DIS3	2.5	Down
	YDR403W	DIT1	3.2	Up
	YDR402C	DIT2	5.4	Up
	YDL174C	DLD1	2.7	Down
	YDL178W	DLD2	3.9	Down
	YEL071W	DLD3	2.8	Down
	YJL065C	DLS1	2.9	Down
	YER179W	DMC1	4.5	Up
	YKL213C	DOA1	2.9	Down
	YDR069C	DOA4	3.2	Up
	YDR273W	DON1	2.4	Up
	YDR068W	DOS2	2.1	Up
	YDR440W	DOT1	2	Down
	YIL010W	DOT5	6.1	Down
	YER088C	DOT6	2.6	Up
	YJL090C	DPB11	2.6	Up
	YKL191W	DPH2	2.3	Up
	YLR143W	DPH6	2.7	Down
	YPR183W	DPM1	6.2	Down
	YDR284C	DPP1	3.1	Down
	YLL018C	DPS1	3.7	Down
	YKR071C	DRE2	4.1	Up
	YAL026C	DRS2	2.5	Down
	YNR067C	DSE4	10	Down
	YEL070W	DSF1	5.1	Up
	YDL219W	DTD1	4.7	Down
	YFR044C	DUG1	6	Down
	YBR281C	DUG2	2.4	Down
	YHL016C	DUR3	2.9	Up
	YLR401C	DUS3	5	Down
	YLR405W	DUS4	2.2	Down
	YBR252W	DUT1	8	Down
	YDR424C	DYN2	2.1	Up
	YGR146C	ECL1	16.5	Up
	YEL030W	ECM10	2.5	Up
	YBL043W	ECM13	2.2	Up
	YBL001C	ECM15	2.2	Down
	YMR128W	ECM16	2	Up
	YOR092W	ECM3	2.8	Up
	YBR078W	ECM33	2.6	Down
	YMR176W	ECM5	2.1	Up
	YBR076W	ECM8	2.8	Up
	YER035W	EDC2	4.6	Up
	YAL003W	EFB1	3.9	Down
	YGR271C-A	EFG1	2.3	Up
	YIL064W	EFM4	2.7	Up
	YMR212C	EFR3	2.1	Down
	YDR385W	EFT2	2.2	Down
	YOR133W	EFT2	2.4	Down
	YPL037C	EGD1	6.1	Down
	YHR193C	EGD2	6	Down
	YIR007W	EGH1	4.6	Down
	YNR034W-A	EGO4	17.9	Up
	YNL327W	EGT2	24.8	Down
	YDR036C	EHD3	3.3	Down
	YCR034W	ELO2	6.8	Down
	YLR372W	ELO3	4.5	Down
	YGR200C	ELP2	3.4	Down
	YCL045C	EMC1	2.9	Down
	YJR088C	EMC2	2.4	Down
	YKL207W	EMC3	2.1	Down
	YGL231C	EMC4	2.9	Down
	YLR186W	EMG1	5.5	Down
	YDR512C	EMI1	4.3	Down
	YLR083C	EMP70	2.2	Down
	YDR040C	ENA1	2	Up
	YNL084C	END3	2.5	Down
	YHR174W	ENO2	2.9	Down
	YDL161W	ENT1	2.4	Down
	YLR206W	ENT2	2.9	Down
	YJR125C	ENT3	2.1	Down
	YLL038C	ENT4	2.3	Down
	YLR065C	ENV10	7.5	Down
	YGR071C	ENV11	2	Down
	YHR123W	EPT1	2.6	Down
	YGR175C	ERG1	4.3	Down
	YPL028W	ERG10	4.5	Down
	YHR007C	ERG11	3.1	Down
	YMR208W	ERG12	4.3	Down
	YML126C	ERG13	7.2	Down
	YMR202W	ERG2	6.4	Down
	YJL167W	ERG20	6.5	Down
	YGL001C	ERG26	3.6	Down
	YLR100W	ERG27	4	Down
	YER044C	ERG28	2.8	Down
	YGL012W	ERG4	3.3	Down
	YMR015C	ERG5	4.6	Down
	YML008C	ERG6	3.9	Down
	YMR220W	ERG8	2.2	Down
	YHR190W	ERG9	4.5	Down
	YPL096C-A	ERI1	3.9	Down
	YML130C	ERO1	6.8	Up
	YAL007C	ERP2	4	Down
	YMR323W	ERR3	30.2	Up
	YCR075C	ERS1	3.1	Down
	YBR210W	ERV15	2.7	Down
	YML012W	ERV25	2.2	Down
	YOR244W	ESA1	2.9	Up
	YNL125C	ESBP6	7.5	Up
	YKR096W	ESL2	2.4	Up
	YGR098C	ESP1	2.1	Up
	YJR017C	ESS1	2.5	Down
	YOR051C	ETT1	2.1	Down
	YLR300W	EXG1	4.7	Down
	YOR033C	EXO1	2.8	Up
	YJL085W	EXO70	2.5	Down
	YOR317W	FAA1	2.4	Up
	YMR246W	FAA4	2.3	Up
	YIL019W	FAF1	5.5	Up
	YNL023C	FAP1	2.6	Up
	YKL060C	FBA1	3	Down
	YLR377C	FBP1	6.3	Up
	YJL155C	FBP26	2.2	Up
	YER056C	FCY2	3.6	Down
	YOR388C	FDH1	4.1	Up
	YMR144W	FDO1	2.5	Down
	YBR101C	FES1	23.1	Up
	YOR390W	FEX1	3	Up
	YPL279C	FEX2	3.1	Up
	YPR104C	FHL1	2.7	Up
	YGR131W	FHN1	2.3	Up
	YCR089W	FIG2	2.1	Down
	YNL068C	FKH2	2.2	Up
	YMR306W	FKS3	9.5	Up
	YGL139W	FLC3	2.8	Up
	YAR050W	FLO1	3.2	Up
	YHR211W	FLO5	4.2	Up
	YAL063C	FLO9	3.2	Up
	YIL134W	FLX1	2.5	Down
	YDR070C	FMP16	12	Up
	YFL046W	FMP32	2.1	Down
	YNL168C	FMP41	2.6	Down
	YMR221C	FMP42	2.6	Down
	YGR052W	FMP48	25.7	Up
	YER004W	FMP52	4.9	Up
	YMR020W	FMS1	3.6	Up
	YNL135C	FPR1	2.2	Down
	YML074C	FPR3	3.5	Down
	YEL047C	FRD1	4.4	Down
	YOR381W	FRE3	2.2	Up
	YCL026C-A	FRM2	3.4	Up
	YLR060W	FRS1	7.9	Down
	YOR324C	FRT1	4	Up
	YHR049W	FSH1	7.1	Up
	YOR280C	FSH3	3.2	Down
	YBL042C	FUI1	3.6	Down
	YPL262W	FUM1	3.8	Down
	YAL034C	FUN19	3.1	Up
	YAL022C	FUN26	2.4	Down
	YMR232W	FUS2	3.4	Up
	YCL058C	FYV5	2.5	Down
	YNL133C	FYV6	3.6	Up
	YGR196C	FYV8	2.4	Up
	YLR088W	GAA1	2.3	Down
	YOR178C	GAC1	29.1	Up
	YML051W	GAL80	2.5	Down
	YKR039W	GAP1	2.6	Up
	YHR089C	GAR1	2.9	Down
	YMR307W	GAS1	8.5	Down
	YLR343W	GAS2	7.4	Up
	YOL132W	GAS4	7.7	Up
	YOL030W	GAS5	2.6	Down
	YFL021W	GAT1	2.1	Up
	YMR136W	GAT2	4.1	Up
	YFR009W	GCN20	2.5	Down
	YKR026C	GCN3	3.1	Down
	YEL009C	GCN4	2.4	Down
	YGR252W	GCN5	2.5	Down
	YPL075W	GCR1	2.1	Up
	YDL226C	GCS1	9.5	Down
	YDR019C	GCV1	7.5	Down
	YMR189W	GCV2	20.2	Down
	YAL044C	GCV3	7.1	Down
	YOR375C	GDH1	17.5	Down
	YDL215C	GDH2	2.5	Up
	YAL062W	GDH3	9.3	Up
	YBR187W	GDT1	2.4	Down
	YEL022W	GEA2	2	Down
	YJR040W	GEF1	3.1	Down
	YAL048C	GEM1	2.9	Down
	YOR164C	GET4	2.3	Down
	YHR108W	GGA2	4.3	Down
	YHR061C	GIC1	2.5	Down
	YCL039W	GID7	2.2	Up
	YMR135C	GID8	2.2	Up
	YNL153C	GIM3	3.3	Down
	YML094W	GIM5	2.1	Down
	YDR507C	GIN4	3.7	Down
	YBR045C	GIP1	3.9	Up
	YER054C	GIP2	4.4	Up
	YDR096W	GIS1	3.1	Up
	YNL255C	GIS2	2.3	Down
	YCR098C	GIT1	34.5	Up
	YMR311C	GLC8	2.3	Up
	YER107C	GLE2	2.3	Down
	YPR035W	GLN1	5	Down
	YOR168W	GLN4	3.8	Down
	YML004C	GLO1	3.2	Up
	YOR040W	GLO4	16.1	Up
	YLR445W	GMC2	5.6	Up
	YKR030W	GMH1	2.4	Down
	YHR183W	GND1	41.2	Down
	YDR508C	GNP1	4.2	Down
	YNL274C	GOR1	4.3	Down
	YMR292W	GOT1	2.7	Up
	YHR005C	GPA1	2.1	Up
	YOR371C	GPB1	2.1	Up
	YDL022W	GPD1	2.6	Down
	YOL059W	GPD2	3.2	Up
	YGL121C	GPG1	5	Up
	YNL038W	GPI15	2.7	Up
	YBR004C	GPI18	2.4	Up
	YDR437W	GPI19	3	Down
	YPL076W	GPI2	4.1	Up
	YKL152C	GPM1	2.8	Down
	YDL021W	GPM2	2.6	Up
	YOR262W	GPN2	4.1	Up
	YER062C	GPP2	4.8	Down
	YKL026C	GPX1	17.7	Up
	YLL035W	GRC3	2	Down
	YPL223C	GRE1	40.1	Up
	YBR121C	GRS1	4	Down
	YPL059W	GRX5	3.4	Down
	YDL010W	GRX6	4.4	Up
	YBR014C	GRX7	2	Down
	YLR364W	GRX8	10.8	Down
	YGR032W	GSC2	5.3	Up
	YOL049W	GSH2	4.6	Down
	YJL103C	GSM1	3.5	Up
	YLR293C	GSP1	2.1	Down
	YDR221W	GTB1	2.3	Down
	YGR102C	GTF1	4.1	Up
	YGR154C	GTO1	4.8	Down
	LSR1	GTS1	65.6	Up
	YLL060C	GTT2	3	Up
	YMR217W	GUA1	7.4	Down
	YDR454C	GUK1	3.5	Down
	YGL245W	GUS1	4.5	Down
	YIL041W	GVP36	3.1	Down
	YMR192W	GYL1	2.5	Down
	YPL249C	GYP5	2.2	Down
	YJL044C	GYP6	3.4	Down
	YJL110C	GZF3	2.7	Down
	YFL031W	HAC1	2.1	Up
	YJR069C	HAM1	6.8	Down
	YLR256W	HAP1	8.7	Up
	YKL109W	HAP4	4.9	Up
	YMR290C	HAS1	7.8	Down
	YPL001W	HAT1	2.4	Down
	YEL056W	HAT2	2.4	Down
	YDL223C	HBT1	10.2	Up
	YNL281W	HCH1	4.6	Up
	YLR192C	HCR1	3.5	Down
	YKL017C	HCS1	3	Down
	YNL014W	HEF3	19.6	Up
	YGL040C	HEM2	2.5	Down
	YDL119C	HEM25	2.3	Down
	YOR278W	HEM4	2.1	Up
	YOR237W	HES1	17.8	Up
	YMR207C	HFA1	2.1	Up
	YGL251C	HFM1	4.9	Up
	YGR187C	HGH1	2.4	Down
	YBR009C	HHF2	2.6	Down
	YGR191W	HIP1	2.1	Down
	YER055C	HIS1	2.8	Down
	YFR025C	HIS2	6.2	Down
	YCL030C	HIS4	2.7	Down
	YIL116W	HIS5	4.3	Down
	YBR248C	HIS7	5.9	Down
	YJR055W	HIT1	7.3	Up
	YMR161W	HLJ1	2.9	Up
	YER057C	HMF1	3.3	Down
	YML075C	HMG1	3.8	Down
	YOL095C	HMI1	3.5	Down
	YDR174W	HMO1	3.2	Down
	YCR097W	HMRA1	10.6	Up
	YOR032C	HMS1	7.4	Up
	YJR147W	HMS2	2.2	Up
	YBR034C	HMT1	2.7	Down
	YMR032W	HOF1	3	Down
	YDR158W	HOM2	4.5	Down
	YJR139C	HOM6	3.6	Down
	YIL072W	HOP1	3.8	Up
	YIL112W	HOS4	3.2	Up
	YEL066W	HPA3	7.1	Down
	YDR138W	HPR1	2	Up
	YLR207W	HRD3	2.4	Down
	YLR301W	HRI1	2.5	Down
	YOR267C	HRK1	2.5	Up
	YOL123W	HRP1	3.7	Up
	YOR319W	HSH49	3.3	Up
	YKL138C-A	HSK3	2.3	Down
	YOR020C	HSP10	4.9	Up
	YFL014W	HSP12	7.7	Up
	YJL159W	HSP150	4.1	Down
	YBR072W	HSP26	28.4	Up
	YCR021C	HSP30	419.3	Up
	YDR533C	HSP31	8.5	Up
	YDR171W	HSP42	3	Up
	YLR259C	HSP60	2.9	Up
	YDR258C	HSP78	2.8	Up
	YPL240C	HSP82	5.6	Up
	YOL068C	HST1	2.2	Up
	YOR025W	HST3	2.9	Down
	YBL003C	HTA2	3.6	Down
	YDR224C	HTB1	2.1	Down
	YBL002W	HTB2	4.2	Down
	YPR033C	HTS1	3.5	Down
	YML058W-A	HUG1	13.2	Up
	YGL253W	HXK2	14.9	Down
	YHR094C	HXT1	4.2	Down
	YOL156W	HXT11	6.5	Up
	YIL170W	HXT12	15.7	Up
	YNR072W	HXT17	3.7	Down
	YMR011W	HXT2	10	Down
	YDR345C	HXT3	6	Down
	YDR343C	HXT6	16.9	Up
	YDR342C	HXT7	21.7	Up
	YJL214W	HXT8	3.6	Up
	YJL219W	HXT9	3.1	Up
	YEL034W	HYP2	5.3	Down
	YOR126C	IAH1	2.1	Up
	YNL164C	IBD2	2.7	Up
	YER065C	ICL1	3.1	Up
	ICR1	ICR1	2.3	Down
	YMR195W	ICY1	3.1	Up
	YDL066W	IDP1	3.4	Down
	YLR174W	IDP2	4.7	Up
	YNL009W	IDP3	8.6	Up
	YLR052W	IES3	2.4	Down
	YOR189W	IES4	2	Down
	YBR159W	IFA38	3.3	Down
	YLR223C	IFH1	2.4	Up
	YFR017C	IGD1	2.8	Up
	YNL157W	IGO1	3.6	Up
	YHR187W	IKI1	2.1	Down
	YLR384C	IKI3	2.2	Up
	YER086W	ILV1	2.1	Down
	YMR108W	ILV2	2.8	Up
	YLR355C	ILV5	6.3	Down
	YCL009C	ILV6	2.5	Down
	YGR287C	IMA1	2.7	Down
	YOL157C	IMA2	12.4	Up
	YJL216C	IMA5	3.6	Up
	YHR216W	IMD2	6.5	Up
	YLR432W	IMD3	17.1	Down
	YJR094C	IME1	26.6	Up
	YJL106W	IME2	2.6	Up
	YNL075W	IMP4	2.8	Up
	YLR413W	INA1	2.9	Up
	YNL152W	INN1	3.1	Down
	YJL153C	INO1	16.8	Up
	YDR123C	INO2	3.4	Up
	YOL108C	INO4	2.6	Up
	YIL002C	INP51	2.3	Down
	YLR095C	IOC2	2.3	Down
	YFR013W	IOC3	3.2	Down
	YJR141W	IPA1	2.2	Up
	YPL209C	IPL1	2.6	Down
	YBR011C	IPP1	5	Down
	YPL242C	IQG1	2.4	Up
	YBR140C	IRA1	3.2	Up
	YOL081W	IRA2	9.3	Up
	YOL015W	IRC10	6.3	Up
	YPL017C	IRC15	5.4	Up
	YLR247C	IRC20	3.4	Up
	YEL001C	IRC22	2.6	Down
	YOR044W	IRC23	6	Up
	YIR036C	IRC24	4.6	Down
	YJL051W	IRC8	4.2	Down
	YHR079C	IRE1	2.2	Up
	YKR019C	IRS4	2.2	Down
	IRT1	IRT1	13.6	Up
	YLL027W	ISA1	3.4	Up
	YPR067W	ISA2	2.6	Down
	YMR081C	ISF1	15.6	Up
	YBR086C	IST2	2.9	Up
	YPL135W	ISU1	4.3	Up
	YGL133W	ITC1	2.2	Up
	YDR497C	ITR1	3.3	Down
	YDL115C	IWR1	4.8	Up
	YDR492W	IZH1	5.3	Up
	YOL002C	IZH2	4.5	Up
	YOL101C	IZH4	27.5	Up
	YGL018C	JAC1	3.2	Down
	YJL073W	JEM1	2.4	Up
	YKL217W	JEN1	3.5	Up
	YER051W	JHD1	3.2	Up
	YJR119C	JHD2	3.7	Up
	YPR061C	JID1	5.5	Up
	YJR097W	JJJ3	7.1	Up
	YMR294W	JNM1	2.2	Up
	YBR017C	KAP104	2.3	Down
	YGL241W	KAP114	3.9	Down
	YLR347C	KAP95	4	Up
	YNL188W	KAR1	2	Down
	YJL034W	KAR2	5.7	Up
	YPR141C	KAR3	3.5	Up
	YCL024W	KCC4	2.7	Up
	YHR158C	KEL1	2.2	Up
	YPL263C	KEL3	2.9	Down
	YPL145C	KES1	2.1	Down
	YHR102W	KIC1	2.1	Up
	YLR096W	KIN2	2.4	Down
	YAR018C	KIN3	3.3	Down
	YPL155C	KIP2	2.5	Up
	YGL216W	KIP3	2.5	Up
	YDL049C	KNH1	2.6	Up
	YLL019C	KNS1	2.6	Up
	YNL308C	KRI1	2.4	Up
	YHR082C	KSP1	5.6	Up
	YBL071W-A	KTI11	2.8	Up
	YOR099W	KTR1	2.5	Up
	YKR061W	KTR2	4.1	Up
	YNL029C	KTR5	2	Up
	YGL079W	KXD1	2.5	Down
	YKL008C	LAC1	3.1	Up
	YHL003C	LAG1	3.1	Down
	YFL042C	LAM5	2.4	Down
	YNL045W	LAP2	2.6	Down
	YNL239W	LAP3	5.2	Down
	YNL071W	LAT1	2.4	Down
	YMR296C	LCB1	3.7	Down
	YJL134W	LCB3	2.4	Up
	YLR260W	LCB5	4.4	Up
	YPL056C	LCL1	4.9	Up
	YCL005W	LDB16	2.5	Down
	YPL055C	LGE1	2.9	Up
	YHR156C	LIN1	3.3	Up
	YLR239C	LIP2	2.7	Down
	YLL007C	LMO1	3.3	Down
	YHR192W	LNP1	4	Down
	YPR139C	LOA1	3.2	Down
	YJL038C	LOH1	3.1	Up
	YLR011W	LOT6	2	Down
	YDL240W	LRG1	2.1	Up
	YHR081W	LRP1	4.1	Up
	YOR142W	LSC1	2.4	Down
	YGR244C	LSC2	3.8	Down
	YJL124C	LSM1	3.8	Down
	YHR121W	LSM12	2.9	Down
	YNL147W	LSM7	3.4	Up
	YJR005C-A	LSO1	6.4	Up
	YPL004C	LSP1	4.8	Down
	YNL006W	LST8	4.2	Up
	YKL143W	LTV1	2.8	Up
	YIR034C	LYS1	3.5	Down
	YIL094C	LYS12	4.7	Down
	YDL182W	LYS20	5.9	Up
	YDL131W	LYS21	2.8	Down
	YDR234W	LYS4	2.4	Up
	YNR050C	LYS9	5.7	Down
	YMR021C	MAC1	3	Up
	YER142C	MAG1	2.1	Up
	YEL053C	MAK10	2.3	Down
	YBR298C	MAL31	2.9	Up
	YER106W	MAM1	18.7	Up
	YOL060C	MAM3	2.2	Up
	YBL091C	MAP2	2.7	Down
	YHR024C	MAS2	2.4	Down
	YKL093W	MBR1	2.4	Up
	YDL003W	MCD1	6	Down
	YKL165C	MCD4	4.8	Up
	YOL119C	MCH4	2.6	Up
	YOR306C	MCH5	12.2	Up
	YIL150C	MCM10	2.8	Down
	YPR046W	MCM16	3	Down
	YEL032W	MCM3	2.5	Up
	YGL201C	MCM6	2	Up
	YJR024C	MDE1	3.1	Down
	YNL173C	MDG1	2.2	Down
	YOL126C	MDH2	3.5	Up
	YFL016C	MDJ1	4.6	Up
	YNL328C	MDJ2	3.3	Down
	YLR188W	MDL1	2.1	Down
	YAL010C	MDM10	5.5	Down
	YOR147W	MDM32	3.1	Up
	YOL027C	MDM38	2.4	Down
	YBR136W	MEC1	2.5	Up
	YPR070W	MED1	2.4	Down
	YHR058C	MED6	2.3	Down
	YJL102W	MEF2	2.3	Up
	YOR351C	MEK1	3.8	Up
	YGR121C	MEP1	4.1	Up
	YNL142W	MEP2	3.7	Up
	YGR264C	MES1	2	Down
	YFR030W	MET10	7.9	Down
	YLR303W	MET17	33.6	Down
	YJR010W	MET3	18.9	Down
	YIL046W	MET30	2.4	Up
	YNL103W	MET4	2.1	Up
	YJR137C	MET5	5.4	Down
	YER091C	MET6	17.8	Down
	YOR241W	MET7	2.5	Down
	YPL169C	MEX67	2.2	Up
	YGR249W	MGA1	28.2	Up
	YIR033W	MGA2	4.3	Up
	YMR210W	MGL2	2.1	Up
	YJR144W	MGM101	2.3	Down
	YNL218W	MGS1	2.7	Up
	YJL042W	MHP1	3	Up
	YLL062C	MHT1	5.7	Down
	YGR235C	MIC26	2.4	Up
	YKR016W	MIC60	2.8	Down
	YKL089W	MIF2	2.2	Up
	YGL035C	MIG1	2.3	Down
	YMR036C	MIH1	7.9	Up
	YLR099W-A	MIM2	2.3	Down
	YHR015W	MIP6	2.8	Up
	YBR084W	MIS1	3.4	Down
	YEL007W	MIT1	2.1	Up
	YDR144C	MKC7	4.3	Down
	YPL140C	MKK2	2.6	Up
	YGL106W	MLC1	4.4	Down
	YPL164C	MLH3	3	Up
	YNL117W	MLS1	6.2	Up
	YIL051C	MMF1	2.9	Down
	YKL044W	MMO1	11.2	Up
	YLL061W	MMP1	3.4	Down
	YLR190W	MMR1	2.3	Down
	YBR098W	MMS4	7.8	Up
	YGL183C	MND1	5.7	Up
	YIR025W	MND2	2.3	Down
	YER001W	MNN1	2.4	Down
	YKL201C	MNN4	3.5	Up
	YGL068W	MNP1	2.3	Down
	YNR059W	MNT4	3.1	Down
	YFL034C-B	MOB2	4.6	Down
	YOR274W	MOD5	3.5	Up
	YBL049W	MOH1	14.4	Up
	YMR070W	MOT3	2.2	Up
	YGR243W	MPC3	13	Up
	YOL088C	MPD2	2	Down
	YKL059C	MPE1	2	Up
	YIR002C	MPH1	3.1	Up
	YJR160C	MPH3	2.2	Up
	YGL010W	MPO1	3.5	Up
	YGL075C	MPS2	2.2	Up
	YGL178W	MPT5	2.1	Up
	YMR224C	MRE11	2.8	Down
	YGL143C	MRF1	2.1	Down
	YGL064C	MRH4	2.2	Down
	YPR118W	MRI1	2.5	Down
	YDL079C	MRK1	7.1	Up
	YOR201C	MRM1	2.3	Up
	YPL184C	MRN1	2.2	Up
	YGR084C	MRP13	2.3	Down
	YHL004W	MRP4	3.1	Down
	YPL118W	MRP51	2.3	Down
	YMR286W	MRPL33	2.2	Up
	YMR225C	MRPL44	2.1	Up
	YMR188C	MRPS17	3.9	Up
	YIR021W	MRS1	2.7	Down
	YOR334W	MRS2	2.2	Down
	YKL009W	MRT4	4.4	Up
	YPL168W	MRX4	4.2	Up
	YNL295W	MRX6	2.3	Up
	YNL211C	MRX7	2.3	Up
	YKR077W	MSA2	2.4	Down
	YHR039C	MSC7	3.5	Down
	YPR047W	MSF1	2.7	Down
	YOL090W	MSH2	3.4	Down
	YFL003C	MSH4	5.5	Up
	YDL154W	MSH5	3.8	Up
	YDR097C	MSH6	2.6	Up
	YIR009W	MSL1	5.5	Down
	YLR116W	MSL5	2.6	Up
	YOL116W	MSN1	2	Up
	YMR037C	MSN2	3.2	Up
	YDR335W	MSN5	2.1	Up
	YPR134W	MSS18	2.7	Down
	YGL051W	MST27	8.2	Down
	YAR033W	MST28	3.9	Down
	YDR268W	MSW1	2.7	Down
	YPL097W	MSY1	2	Down
	YGR023W	MTL1	6	Up
	YGL236C	MTO1	2.7	Down
	YNL063W	MTQ1	3.6	Up
	YMR100W	MUB1	3.1	Up
	YBR119W	MUD1	3.6	Up
	YOR298W	MUM3	7	Up
	YGR055W	MUP1	5.7	Down
	YNR043W	MVD1	6.8	Down
	YCL033C	MXR2	2.1	Down
	YAL029C	MYO4	2.8	Down
	YML117W	NAB6	2.3	Up
	YNL124W	NAF1	2.5	Up
	YDL040C	NAT1	2.8	Down
	YMR069W	NAT4	6.3	Up
	YOR253W	NAT5	5.1	Down
	YJL116C	NCA3	37.5	Up
	YJL205C	NCE101	2.4	Up
	YPR149W	NCE102	2.8	Up
	YNL036W	NCE103	6	Up
	YLR194C	NCW2	2.9	Down
	YML031W	NDC1	2.4	Down
	YIL144W	NDC80	2.3	Up
	YOR372C	NDD1	2.1	Up
	YDL085W	NDE2	5	Up
	YOL104C	NDJ1	4.3	Up
	YLR254C	NDL1	3.1	Up
	YHR124W	NDT80	3.6	Down
	YLR265C	NEJ1	5.3	Up
	YHR035W	NEL1	2.6	Up
	YPL226W	NEW1	2.3	Down
	YMR285C	NGL2	2.5	Down
	YML118W	NGL3	2.1	Up
	YDL208W	NHP2	2.7	Down
	YBR089C-A	NHP6B	3.5	Up
	YGL221C	NIF3	3	Down
	YMR309C	NIP1	2.4	Down
	YPL211W	NIP7	3.7	Down
	YNL078W	NIS1	6.4	Up
	YLR351C	NIT3	3.4	Down
	YLR315W	NKP2	5.5	Down
	YLR363C	NMD4	3.1	Down
	NME1	NME1	36	Up
	YKL151C	NNR2	2.2	Up
	YLR002C	NOC3	2.2	Up
	YDL014W	NOP1	4.5	Down
	YER002W	NOP16	4.6	Up
	YLR197W	NOP56	4.3	Down
	YGR103W	NOP7	2.9	Up
	YOL144W	NOP8	2.1	Down
	YPR072W	NOT5	2.2	Down
	YEL062W	NPR2	2.5	Down
	YOR209C	NPT1	5.3	Down
	YGL067W	NPY1	2.2	Down
	YGR043C	NQM1	18.5	Up
	YNL251C	NRD1	3.5	Up
	YDR043C	NRG1	64.4	Up
	YNL129W	NRK1	3.2	Up
	YER126C	NSA2	3.9	Down
	YHR133C	NSG1	2.5	Down
	YPL233W	NSL1	2.2	Down
	YER009W	NTF2	3.5	Down
	YAL015C	NTG1	2.6	Down
	SCR1	NTG1	9.2	Up
	YPR031W	NTO1	2	Up
	YJL208C	NUC1	5.8	Down
	YER006W	NUG1	3	Up
	YDR150W	NUM1	2.6	Up
	YOR098C	NUP1	2.5	Up
	YKL057C	NUP120	4.4	Down
	YKR082W	NUP133	2.3	Down
	YIL115C	NUP159	2.1	Down
	YML103C	NUP188	3.4	Down
	YJL039C	NUP192	2.6	Down
	YDR192C	NUP42	3.8	Down
	YGR119C	NUP57	2.6	Down
	YJL061W	NUP82	3.2	Down
	YDL116W	NUP84	3.4	Down
	YJR042W	NUP85	3.7	Down
	YGL151W	NUT1	2.6	Down
	YPR091C	NVJ2	3	Down
	YDR179W-A	NVJ3	2.5	Up
	YPL052W	OAZ1	8.5	Up
	YCR095C	OCA4	3.2	Up
	YOR222W	ODC2	2.6	Down
	YBR025C	OLA1	2.7	Up
	YGL055W	OLE1	7.7	Up
	YOL032W	OPI10	5.3	Up
	YBR129C	OPY1	2	Up
	YML065W	ORC1	2.7	Up
	YDL019C	OSH2	2.5	Up
	YHR073W	OSH3	2.2	Down
	YKR003W	OSH6	3.1	Down
	YML019W	OST6	3	Down
	YLR054C	OSW2	3.5	Up
	YDR071C	PAA1	2.4	Down
	YER165W	PAB1	2.1	Down
	YOR269W	PAC1	3	Up
	YGR078C	PAC10	12.5	Down
	YDR488C	PAC11	2.8	Down
	YER007W	PAC2	2.5	Up
	YMR174C	PAI3	7.4	Up
	YKR065C	PAM17	2.5	Down
	YHR063C	PAN5	4.5	Down
	YEL049W	PAU2	2.5	Up
	YFL020C	PAU5	3.2	Up
	YPL272C	PBI1	3.6	Up
	YDL053C	PBP4	3.5	Up
	YLR151C	PCD1	3.9	Up
	YBR186W	PCH2	5.9	Up
	YKR097W	PCK1	22.4	Up
	YNL289W	PCL1	3.3	Down
	YHR071W	PCL5	3.8	Up
	YER178W	PDA1	3.3	Down
	YBR221C	PDB1	3	Down
	YLR044C	PDC1	3.8	Down
	YLR134W	PDC5	7.2	Down
	YGL248W	PDE1	2.3	Up
	YOR328W	PDR10	5.2	Up
	YIL013C	PDR11	6.9	Up
	YOR153W	PDR5	2.5	Up
	YDR113C	PDS1	2	Up
	YGR193C	PDX1	2.1	Down
	YOR036W	PEP12	4.1	Up
	YLR148W	PEP3	2.4	Down
	YMR231W	PEP5	4.9	Down
	YCR044C	PER1	4.2	Down
	YLR064W	PER33	3	Up
	YMR257C	PET111	2.4	Up
	YPL159C	PET20	2	Up
	YNL003C	PET8	2.8	Down
	YBL030C	PET9	3.3	Down
	YKL197C	PEX1	2.2	Down
	YOL044W	PEX15	3.1	Up
	YHR160C	PEX18	9.4	Up
	YDL065C	PEX19	2.8	Up
	YGR239C	PEX21	2.7	Down
	YAL055W	PEX22	3.4	Up
	YOR193W	PEX27	2.2	Up
	YHR150W	PEX28	2.1	Up
	YDR329C	PEX3	2.5	Up
	YDR244W	PEX5	2.3	Up
	YJL179W	PFD1	2.1	Down
	YBR074W	PFF1	4.1	Up
	YIL107C	PFK26	3.4	Up
	YOL136C	PFK27	2.1	Up
	YNL316C	PHA2	5.4	Down
	YKL043W	PHD1	19.2	Up
	YDR281C	PHM6	3.7	Down
	YOL084W	PHM7	4.3	Up
	YER037W	PHM8	5.3	Up
	YDL236W	PHO13	3.3	Down
	YBR092C	PHO3	10.5	Down
	YML123C	PHO84	8.1	Down
	YBR106W	PHO88	2.3	Down
	YBR296C	PHO89	109.4	Down
	YJL198W	PHO90	2.9	Down
	YNR013C	PHO91	2.2	Down
	YDR374C	PHO92	14.6	Up
	YJL097W	PHS1	4.8	Down
	YDR313C	PIB1	8.3	Up
	YIL045W	PIG2	3.1	Up
	YGR086C	PIL1	3.1	Down
	YOR104W	PIN2	2.1	Down
	YPR154W	PIN3	3.2	Up
	YBL051C	PIN4	2.1	Down
	YKL164C	PIR1	3	Down
	YKL163W	PIR3	74.1	Up
	YJL160C	PIR5	2.2	Up
	YOL100W	PKH2	2.5	Up
	YDR466W	PKH3	2.4	Down
	YMR123W	PKR1	2.4	Down
	YMR006C	PLB2	2.6	Up
	YOL011W	PLB3	2.6	Up
	YPL268W	PLC1	2	Up
	YOR281C	PLP2	2.9	Down
	YPL036W	PMA2	3.8	Up
	YGL006W	PMC1	3	Up
	YCR024C-A	PMP1	3.5	Down
	YEL017C-A	PMP2	2.3	Up
	YDR276C	PMP3	2	Up
	YOR321W	PMT3	2.3	Up
	YJR143C	PMT4	2.9	Down
	YGR199W	PMT6	2.5	Down
	YDR307W	PMT7	2.5	Up
	YOR145C	PNO1	2.4	Up
	YLR209C	PNP1	2.1	Down
	YPL144W	POC4	4.6	Down
	YCL047C	POF1	2.3	Down
	YNL102W	POL1	2.4	Down
	YBR088C	POL30	2.4	Down
	YCR014C	POL4	2.4	Up
	YEL055C	POL5	2.3	Down
	YBR257W	POP4	2.8	Up
	YAL033W	POP5	2.4	Down
	YGR030C	POP6	3.2	Up
	YBR167C	POP7	2	Down
	YBL018C	POP8	4.6	Up
	YNL055C	POR1	2.1	Down
	YIL160C	POT1	6.8	Up
	YMR267W	PPA2	3.4	Down
	YPL179W	PPQ1	2.4	Up
	YLR014C	PPR1	2.3	Up
	YHR201C	PPX1	4.2	Down
	YMR297W	PRC1	2.9	Down
	YCL057W	PRD1	2.1	Down
	YIR008C	PRI1	5.6	Down
	YIL095W	PRK1	3	Down
	YNL279W	PRM1	4	Up
	YPL192C	PRM3	3	Up
	YIL117C	PRM5	8.2	Up
	YGL053W	PRM8	5.8	Down
	YAR031W	PRM9	2.5	Down
	YDR300C	PRO1	2.7	Down
	YOR323C	PRO2	5.7	Down
	YER023W	PRO3	2.8	Down
	YKR086W	PRP16	2.3	Up
	YDR473C	PRP3	2	Up
	YGR091W	PRP31	2.1	Down
	YGL120C	PRP43	7.2	Down
	YPL151C	PRP46	3.8	Up
	YHR165C	PRP8	2.8	Up
	YKL116C	PRR1	3.2	Down
	YDL214C	PRR2	2.9	Up
	YBL068W	PRS4	6.5	Down
	YOL061W	PRS5	2.1	Down
	YJL079C	PRY1	2.1	Up
	YKR013W	PRY2	3.9	Down
	YDL055C	PSA1	6.3	Down
	YMR308C	PSE1	2.9	Down
	YOL054W	PSH1	2.9	Up
	YOL045W	PSK2	3.2	Up
	YMR137C	PSO2	2.4	Up
	YDR505C	PSP1	3	Up
	YDR055W	PST1	4.4	Up
	YDR032C	PST2	3.9	Down
	YBL046W	PSY4	2.1	Up
	YDL006W	PTC1	2.4	Up
	YER089C	PTC2	2.5	Down
	YOR090C	PTC5	2.9	Down
	YOL114C	PTH4	3.1	Up
	YKL198C	PTK1	2.4	Up
	YKL039W	PTM1	3.8	Down
	YOR208W	PTP2	2	Up
	YGL014W	PUF4	2	Up
	YER185W	PUG1	3.7	Up
	YGL063W	PUS2	2.3	Up
	YNL292W	PUS4	2.4	Down
	YGR169C	PUS6	4.5	Down
	YOR243C	PUS7	2.3	Down
	YLR142W	PUT1	6.5	Up
	YKL015W	PUT3	6	Up
	YOR348C	PUT4	5.8	Up
	YLR196W	PWP1	2.7	Down
	YJR111C	PXP2	2.5	Down
	YGR280C	PXR1	2.1	Up
	YGL062W	PYC1	3	Up
	YOR347C	PYK2	3.9	Down
	YHR001W-A	QCR10	2.7	Up
	YPR191W	QCR2	2.4	Down
	YJL166W	QCR8	2.7	Up
	YDL103C	QRI1	4	Down
	YML095C	RAD10	3	Down
	YMR201C	RAD14	3.2	Up
	YBR114W	RAD16	2.8	Up
	YCR066W	RAD18	5	Down
	YDR030C	RAD28	5.4	Up
	YER162C	RAD4	2.3	Up
	YLR032W	RAD5	2.1	Up
	YER095W	RAD51	3.1	Up
	YPL153C	RAD53	2.1	Up
	YGL163C	RAD54	4.8	Up
	YDR076W	RAD55	2.4	Up
	YDR004W	RAD57	2.5	Up
	YGL058W	RAD6	3.9	Up
	YDR217C	RAD9	3.2	Up
	YGL246C	RAI1	3.5	Down
	YKL019W	RAM2	3.5	Down
	YOR048C	RAT1	2.3	Up
	YJR033C	RAV1	2.2	Down
	YOR301W	RAX1	5	Down
	YPL246C	RBD2	9.8	Down
	YOR265W	RBL2	3.4	Down
	YBR255C-A	RCF3	4.1	Up
	YMR034C	RCH1	2.5	Up
	YGL158W	RCK1	4	Up
	YNL022C	RCM1	2.7	Up
	YJL204C	RCY1	2.1	Down
	YBR073W	RDH54	33.2	Up
	YDL135C	RDI1	2	Down
	RDN5-1	RDN5-1	4	Up
	YPL133C	RDS2	2.4	Up
	YHR157W	REC104	3.9	Up
	YPR007C	REC8	5.4	Up
	YLR263W	RED1	3	Up
	YDR195W	REF2	4.6	Up
	YBR050C	REG2	2.7	Up
	YLR387C	REH1	2.5	Up
	YPL010W	RET3	2.4	Down
	YOR346W	REV1	2.3	Up
	YPL167C	REV3	2.1	Up
	YIL139C	REV7	2.2	Up
	YLR059C	REX2	10.7	Down
	YOR217W	RFC1	2.2	Down
	YNL290W	RFC3	2.2	Down
	YPL066W	RGL1	2.4	Down
	YMR182C	RGM1	4.3	Up
	YOR107W	RGS2	2.5	Up
	YKL038W	RGT1	3.1	Up
	YDL138W	RGT2	2.7	Up
	YNL180C	RHO5	6.2	Up
	YDR487C	RIB3	3.4	Down
	YOL143C	RIB4	3	Down
	YLR039C	RIC1	2.2	Down
	YGR250C	RIE1	4.7	Up
	YHL027W	RIM101	4.1	Up
	YFL033C	RIM15	2.5	Up
	YOR275C	RIM20	2.2	Down
	YHL024W	RIM4	16.4	Up
	YGL045W	RIM8	8.7	Up
	YMR063W	RIM9	5	Down
	YOR119C	RIO1	3	Up
	YOR095C	RKI1	4.4	Down
	YPL089C	RLM1	3.1	Up
	YNL002C	RLP7	2	Up
	YDL001W	RMD1	2.7	Up
	YMR235C	RNA1	4.2	Down
	RNA170	RNA170	2.4	Up
	YCL028W	RNQ1	2.2	Down
	YER070W	RNR1	3.5	Down
	YJL026W	RNR2	9.1	Down
	YIL066C	RNR3	3.1	Up
	YGR180C	RNR4	4.4	Down
	YPL123C	RNY1	2	Down
	YFR022W	ROG3	8.3	Up
	YLR371W	ROM2	2.4	Up
	YBR229C	ROT2	2.7	Down
	YBL093C	ROX3	3.7	Up
	YJR063W	RPA12	8.4	Down
	YOR340C	RPA43	10.7	Down
	YNL248C	RPA49	4.2	Down
	YOL005C	RPB11	4.2	Down
	YIL021W	RPB3	2.5	Down
	YBR154C	RPB5	3.5	Down
	YOR224C	RPB8	7.1	Down
	YDR045C	RPC11	3.3	Down
	YNL113W	RPC19	4.6	Down
	YKL144C	RPC25	2.8	Down
	YJL121C	RPE1	3.1	Down
	YBR079C	RPG1	4.9	Down
	YIL119C	RPI1	12.8	Up
	YLR075W	RPL10	10	Down
	YPR102C	RPL11A	10.8	Down
	YEL054C	RPL12A	8.2	Down
	YDR418W	RPL12B	10.7	Down
	YDL082W	RPL13A	7	Down
	YMR142C	RPL13B	10.7	Down
	YKL006W	RPL14A	8.6	Down
	YHL001W	RPL14B	2.4	Down
	YLR029C	RPL15A	9.2	Down
	YIL133C	RPL16A	8	Down
	YNL069C	RPL16B	7.3	Down
	YKL180W	RPL17A	5.5	Down
	YOL120C	RPL18A	14.4	Down
	YBR084C-A	RPL19A	5.8	Down
	YBL027W	RPL19B	4.6	Down
	YPL220W	RPL1A	2.3	Down
	YGL135W	RPL1B	10.2	Down
	YMR242C	RPL20A	7.4	Down
	YOR312C	RPL20B	6.3	Down
	YBR191W	RPL21A	4.2	Down
	YPL079W	RPL21B	12.4	Down
	YLR061W	RPL22A	11.4	Down
	YFL034C-A	RPL22B	7.3	Down
	YBL087C	RPL23A	4.2	Down
	YER117W	RPL23B	10.8	Down
	YGL031C	RPL24A	4.2	Down
	YOL127W	RPL25	6.3	Down
	YLR344W	RPL26A	3.9	Down
	YGR034W	RPL26B	5	Down
	YHR010W	RPL27A	8.8	Down
	YGL103W	RPL28	8.2	Down
	YFR032C-A	RPL29	8.5	Down
	YFR031C-A	RPL2A	14	Down
	YIL018W	RPL2B	11.6	Down
	YOR063W	RPL3	17.3	Down
	YGL030W	RPL30	7.9	Down
	YDL075W	RPL31A	6.1	Down
	YLR406C	RPL31B	11.4	Down
	YBL092W	RPL32	5.1	Down
	YPL143W	RPL33A	5.9	Down
	YER056C-A	RPL34A	3.8	Down
	YIL052C	RPL34B	5.7	Down
	YDL191W	RPL35A	6.2	Down
	YDL136W	RPL35B	2.3	Down
	YPL249C-A	RPL36B	8.2	Down
	YLR185W	RPL37A	4	Down
	YDR500C	RPL37B	3.9	Down
	YLR325C	RPL38	4.8	Down
	YJL189W	RPL39	6	Down
	YIL148W	RPL40A	4	Down
	YKR094C	RPL40B	6.3	Down
	YDL184C	RPL41A	4.5	Down
	YDL133C-A	RPL41B	6.2	Down
	YNL162W	RPL42A	4.6	Down
	YHR141C	RPL42B	7.8	Down
	YPR043W	RPL43A	6	Down
	YJR094W-A	RPL43B	4.5	Down
	YBR031W	RPL4A	10.8	Down
	YDR012W	RPL4B	6	Down
	YPL131W	RPL5	23.1	Down
	YML073C	RPL6A	5.3	Down
	YLR448W	RPL6B	8.2	Down
	YGL076C	RPL7A	8.9	Down
	YPL198W	RPL7B	4.8	Down
	YHL033C	RPL8A	31.5	Down
	YLL045C	RPL8B	8.6	Down
	YGL147C	RPL9A	9.2	Down
	YNL067W	RPL9B	5.2	Down
	YDL020C	RPN4	9.9	Up
	YPR187W	RPO26	2.4	Down
	YOR116C	RPO31	3.6	Up
	YLR340W	RPP0	10.7	Down
	YHR062C	RPP1	6.2	Down
	YDL081C	RPP1A	6.3	Down
	YDL130W	RPP1B	3	Down
	YOL039W	RPP2A	9.1	Down
	YDR382W	RPP2B	4.9	Down
	RPR1	RPR1	50.1	Up
	YGR214W	RPS0A	12.6	Down
	YLR048W	RPS0B	10.4	Down
	YOR293W	RPS10A	5.1	Down
	YDR025W	RPS11A	4.3	Down
	YBR048W	RPS11B	7.1	Down
	YOR369C	RPS12	8.8	Down
	YDR064W	RPS13	9.8	Down
	YCR031C	RPS14A	4.4	Down
	YOL040C	RPS15	5.5	Down
	YMR143W	RPS16A	3.7	Down
	YDL083C	RPS16B	7.1	Down
	YML024W	RPS17A	3.2	Down
	YDR447C	RPS17B	7.1	Down
	YDR450W	RPS18A	5.3	Down
	YML026C	RPS18B	11.2	Down
	YOL121C	RPS19A	7	Down
	YNL302C	RPS19B	7.2	Down
	YLR441C	RPS1A	9.9	Down
	YML063W	RPS1B	9.4	Down
	YGL123W	RPS2	14.3	Down
	YHL015W	RPS20	18.4	Down
	YKR057W	RPS21A	3.6	Down
	YJL136C	RPS21B	9.6	Down
	YJL190C	RPS22A	19.4	Down
	YGR118W	RPS23A	3.2	Down
	YPR132W	RPS23B	4.9	Down
	YER074W	RPS24A	8	Down
	YIL069C	RPS24B	11.7	Down
	YGR027C	RPS25A	4.8	Down
	YLR333C	RPS25B	2.8	Down
	YGL189C	RPS26A	5.6	Down
	YER131W	RPS26B	6.3	Down
	YHR021C	RPS27B	3.7	Down
	YOR167C	RPS28A	4.6	Down
	YLR264W	RPS28B	7	Down
	YLR388W	RPS29A	8.8	Down
	YDL061C	RPS29B	6	Down
	YNL178W	RPS3	4.1	Down
	YLR287C-A	RPS30A	3.3	Down
	YLR167W	RPS31	17.3	Down
	YJR145C	RPS4A	8	Down
	YHR203C	RPS4B	8.8	Down
	YJR123W	RPS5	18	Down
	YPL090C	RPS6A	5.4	Down
	YBR181C	RPS6B	6.7	Down
	YOR096W	RPS7A	10.4	Down
	YBL072C	RPS8A	6.7	Down
	YER102W	RPS8B	11.7	Down
	YPL081W	RPS9A	3	Up
	YBR189W	RPS9B	15.2	Down
	YPL152W	RRD2	2.5	Up
	YPR116W	RRG8	2.9	Down
	YML043C	RRN11	6.4	Down
	YKL125W	RRN3	3.3	Up
	YJL025W	RRN7	2.8	Down
	YPR143W	RRP15	2.6	Up
	YDR412W	RRP17	3.1	Up
	YDR280W	RRP45	2.4	Up
	YDR083W	RRP8	2.6	Up
	YOR294W	RRS1	2	Up
	YBL048W	RRT1	17	Up
	YCR045C	RRT12	5.4	Down
	YIL127C	RRT14	2.1	Up
	YBR246W	RRT2	5.8	Down
	YOL048C	RRT8	3.1	Up
	YCR072C	RSA4	4.9	Down
	YOR049C	RSB1	9.9	Up
	YCR052W	RSC6	2.1	Down
	YMR030W	RSF1	4.6	Up
	YJR127C	RSF2	3.7	Up
	YIL093C	RSM25	2.3	Down
	YMR266W	RSN1	2	Up
	YBR147W	RTC2	2.6	Up
	YHR087W	RTC3	2.8	Up
	YOL067C	RTG1	2.5	Up
	YDL025C	RTK1	2.1	Up
	YDR233C	RTN1	2.3	Down
	YMR185W	RTP1	11.2	Up
	YGR161C	RTS3	16.2	Up
	YER104W	RTT105	2.5	Up
	YLL002W	RTT109	3.8	Down
	YOR216C	RUD3	2.1	Down
	RUF20	RUF20	2.1	Up
	RUF21	RUF21	3	Up
	YPL235W	RVB2	2.8	Down
	YBR095C	RXT2	2.2	Up
	YKL212W	SAC1	3.3	Down
	YHR079C-A	SAE3	7.8	Up
	YER043C	SAH1	6.9	Down
	YLR180W	SAM1	27.6	Down
	YDR502C	SAM2	8.1	Down
	YPL273W	SAM4	3.7	Down
	YNL026W	SAM50	2.6	Down
	YDR143C	SAN1	2.3	Up
	YFR040W	SAP155	2.8	Up
	YJL098W	SAP185	5.2	Up
	YKR028W	SAP190	2.1	Down
	YMR263W	SAP30	3.7	Down
	YMR127C	SAS2	3.3	Up
	YOR213C	SAS5	2.2	Up
	YCR008W	SAT4	3.7	Up
	YKL117W	SBA1	2	Down
	YER019C-A	SBH2	2.1	Down
	YHL034C	SBP1	2.9	Down
	YDR180W	SCC2	4.8	Up
	YPR129W	SCD6	2.6	Down
	YGR049W	SCM4	2.9	Down
	YJL080C	SCP160	4.7	Down
	YER120W	SCS2	3.5	Down
	YBL091C-A	SCS22	2.5	Up
	YGL028C	SCW11	4.3	Down
	YGL083W	SCY1	2.4	Up
	YDR469W	SDC1	2.3	Down
	YLR022C	SDO1	2.7	Down
	YIL113W	SDP1	2.5	Up
	YDR164C	SEC1	5.2	Down
	YIR022W	SEC11	3.9	Down
	YNR026C	SEC12	4.2	Down
	YBR080C	SEC18	2.5	Down
	YDR498C	SEC20	3.4	Down
	YGL137W	SEC27	2	Down
	YIL076W	SEC28	2.4	Down
	YLR440C	SEC39	2.6	Down
	YFL045C	SEC53	4.3	Down
	YOR254C	SEC63	2.1	Down
	YML105C	SEC65	3.8	Down
	YBR171W	SEC66	2.2	Down
	YGR009C	SEC9	2	Up
	YCR067C	SED4	3.1	Down
	YGL100W	SEH1	2.3	Down
	YLR404W	SEI1	3.3	Down
	YLR430W	SEN1	2.1	Up
	YAR008W	SEN34	2	Up
	YOR184W	SER1	3.8	Down
	YGR208W	SER2	6.6	Down
	YER081W	SER3	2.5	Up
	YIL074C	SER33	6	Down
	YDR023W	SES1	6.6	Down
	YJL105W	SET4	2.9	Up
	YNL049C	SFB2	3.3	Down
	YJR095W	SFC1	11.2	Up
	YOR315W	SFG1	3.7	Down
	YLR321C	SFH1	2.4	Down
	YOR140W	SFL1	2.8	Up
	YKL006C-A	SFT1	2.2	Up
	YIL099W	SGA1	7.9	Up
	YLR336C	SGD1	3.5	Up
	YPR198W	SGE1	2	Down
	YMR190C	SGS1	2.1	Up
	YOR007C	SGT2	2.7	Up
	YKR043C	SHB17	2.9	Down
	YER096W	SHC1	3.5	Up
	YBL031W	SHE1	7.6	Down
	YBR130C	SHE3	3.3	Down
	YMR118C	SHH3	2.5	Up
	YLR058C	SHM2	22.3	Down
	YER118C	SHO1	4.2	Down
	YDL212W	SHR3	2.5	Down
	YOL110W	SHR5	2.3	Down
	YHL006C	SHU1	4.7	Down
	YDR078C	SHU2	2.1	Up
	YIL123W	SIM1	2	Down
	YNL236W	SIN4	2.4	Down
	YMR175W	SIP18	79	Up
	YNL257C	SIP3	3.2	Down
	YJL089W	SIP4	7.6	Up
	YKR101W	SIR1	4.8	Up
	YNL007C	SIS1	10.1	Up
	YKR072C	SIS2	3	Up
	YDR409W	SIZ1	2.3	Up
	YKR100C	SKG1	3	Up
	YHR149C	SKG6	4.6	Down
	YGR195W	SKI6	2.4	Down
	YGR143W	SKN1	3.6	Up
	YMR216C	SKY1	2.4	Up
	YDL052C	SLC1	2.2	Down
	YDR489W	SLD5	4	Down
	YBR156C	SLI15	2.8	Down
	YOR195W	SLK19	2.2	Up
	YIL105C	SLM1	2.5	Up
	YDL033C	SLM3	2.2	Down
	YHR030C	SLT2	3.4	Down
	YLR135W	SLX4	2.6	Up
	YDL013W	SLX5	2.4	Up
	YER116C	SLX8	3.5	Up
	YGR081C	SLX9	5.1	Down
	YNL196C	SLZ1	29.6	Up
	YPL027W	SMA1	3.5	Up
	YML066C	SMA2	4	Up
	YJL074C	SMC3	3.9	Up
	YLR147C	SMD3	3.1	Down
	YGR229C	SMI1	2.9	Down
	YBR182C	SMP1	15.1	Up
	YBR172C	SMY2	2.2	Down
	YJL151C	SNA3	2.1	Up
	YDL123W	SNA4	3.2	Up
	YOR327C	SNC2	2.2	Up
	YDL194W	SNF3	2.2	Up
	YHL025W	SNF6	2.4	Up
	YGR197C	SNG1	4.4	Up
	YIL016W	SNL1	6	Down
	YMR095C	SNO1	2.5	Down
	YMR322C	SNO4	9.1	Up
	YDR011W	SNQ2	2.9	Up
	snR11	SNR11	4.2	Up
	snR14	SNR14	8.6	Up
	snR17a	SNR17A	15.9	Up
	snR17b	SNR17B	4.8	Up
	snR18	SNR18	7.8	Up
	snR19	SNR19	76.5	Up
	snR190	SNR190	18.6	Up
	snR30	SNR30	53.3	Up
	snR31	SNR31	2.4	Up
	snR32	SNR32	6.6	Up
	snR33	SNR33	3.4	Down
	snR34	SNR34	12.4	Up
	snR36	SNR36	3.3	Up
	snR37	SNR37	17	Up
	snR4	SNR4	7.2	Up
	snR40	SNR40	4	Up
	snR42	SNR42	10.9	Up
	snR45	SNR45	14.7	Up
	snR46	SNR46	4.2	Up
	snR47	SNR47	14.1	Up
	snR5	SNR5	11.1	Up
	snR52	SNR52	5.4	Up
	snR55	SNR55	4.1	Up
	snR57	SNR57	6.9	Up
	snR63	SNR63	6.1	Up
	snR65	SNR65	2.9	Up
	snR66	SNR66	2.5	Up
	snR68	SNR68	2	Down
	snR69	SNR69	2.6	Up
	snR76	SNR76	4.5	Down
	snR82	SNR82	14.4	Up
	snR83	SNR83	10	Up
	snR84	SNR84	3	Up
	snR86	SNR86	33.3	Up
	snR9	SNR9	8.9	Up
	YPR101W	SNT309	2.6	Up
	YDL098C	SNU23	2.1	Up
	YDR240C	SNU56	2.6	Up
	YDR425W	SNX41	2	Down
	YMR096W	SNZ1	5.9	Down
	YMR016C	SOK2	5.7	Up
	YNR034W	SOL1	2.4	Up
	YHR163W	SOL3	17.8	Down
	YJR010C-A	SPC1	2.6	Down
	YGL093W	SPC105	2	Up
	YML055W	SPC2	2	Down
	YMR117C	SPC24	2.3	Up
	YLR066W	SPC3	6.7	Down
	YNL126W	SPC98	2.7	Up
	YOL052C	SPE2	4.2	Up
	YPR069C	SPE3	2.7	Down
	YLR146C	SPE4	6.2	Down
	YGR236C	SPG1	73.7	Up
	YDR504C	SPG3	5.4	Up
	YMR107W	SPG4	274.3	Up
	YMR191W	SPG5	5.8	Up
	YER150W	SPI1	25.9	Up
	YNL012W	SPO1	3.1	Up
	YHL022C	SPO11	3.4	Up
	YPL130W	SPO19	8.1	Up
	YMR017W	SPO20	5.6	Up
	YPR036W-A	SPO24	5	Up
	YAL009W	SPO7	2.4	Down
	YER046W	SPO73	2.3	Down
	YOR148C	SPP2	2.8	Up
	YDR464W	SPP41	2.5	Up
	YOR190W	SPR1	4.7	Up
	YDR218C	SPR28	8.6	Up
	YGR059W	SPR3	6.6	Up
	YER115C	SPR6	3.2	Up
	YDR523C	SPS1	5.1	Up
	YHR139C	SPS100	31	Up
	YNL202W	SPS19	4.2	Up
	YDR522C	SPS2	4.4	Up
	YCL048W	SPS22	3.7	Up
	YER148W	SPT15	3.1	Up
	YML010W	SPT5	2.2	Up
	YLR055C	SPT8	2.1	Up
	YHR041C	SRB2	2.2	Down
	YER022W	SRB4	2.1	Down
	YGR104C	SRB5	3.2	Down
	YDR308C	SRB7	5.5	Up
	YML034W	SRC1	5.3	Up
	YCR018C	SRD1	2.5	Up
	YOR247W	SRL1	4.4	Down
	YBL106C	SRO77	2.4	Up
	YCL037C	SRO9	3.4	Down
	YNL189W	SRP1	2.4	Down
	YPL243W	SRP68	4	Down
	YJL092W	SRS2	2.1	Up
	YNL138W	SRV2	3.3	Down
	YKL218C	SRY1	2.9	Down
	YAL005C	SSA1	2.5	Up
	YLL024C	SSA2	2.7	Up
	YBL075C	SSA3	36.9	Up
	YER103W	SSA4	14.3	Up
	YDL229W	SSB1	9.7	Down
	YNL209W	SSB2	10.9	Down
	YPL106C	SSE1	5.2	Up
	YBR169C	SSE2	10.3	Up
	YNR031C	SSK2	2.8	Up
	YIL143C	SSL2	5.2	Up
	YMR183C	SSO2	3.5	Down
	YHR184W	SSP1	2.4	Up
	YLR250W	SSP120	2.5	Up
	YOR242C	SSP2	3.6	Up
	YDR086C	SSS1	3.7	Down
	YPL092W	SSU1	7.9	Up
	YHR064C	SSZ1	2.6	Down
	YHR178W	STB5	2.7	Up
	YKL072W	STB6	2.7	Up
	YDR410C	STE14	2.1	Down
	YJR086W	STE18	2.5	Down
	YKL178C	STE3	12.3	Up
	YDR103W	STE5	4.4	Up
	YCL032W	STE50	2.4	Down
	YOR027W	STI1	3.3	Up
	YDR536W	STL1	5.3	Up
	YLR150W	STM1	6.5	Down
	YDL048C	STP4	6.4	Up
	YMR039C	SUB1	2.6	Up
	YDL084W	SUB2	2.3	Down
	YBR294W	SUL1	2.9	Up
	YNL066W	SUN4	2.1	Down
	YDR172W	SUP35	2	Down
	YBR143C	SUP45	4.1	Down
	YDR297W	SUR2	3.3	Up
	YML052W	SUR7	2.4	Down
	YPR009W	SUT2	4.7	Down
	YDR346C	SVF1	2.4	Up
	YPL032C	SVL3	2.4	Down
	YPL163C	SVS1	5.7	Down
	YBR231C	SWC5	2.5	Up
	YLR385C	SWC7	2.4	Down
	YKL018W	SWD2	3.8	Down
	YBR175W	SWD3	2.2	Down
	YER111C	SWI4	2.1	Down
	YDR146C	SWI5	4.7	Down
	YMR149W	SWP1	2.1	Down
	YIL047C	SYG1	7.2	Up
	YLR251W	SYM1	2.1	Down
	YCR030C	SYP1	2.3	Down
	YJL035C	TAD2	8.9	Up
	YBR261C	TAE1	6.3	Down
	YML015C	TAF11	2.2	Down
	YML114C	TAF8	3.7	Down
	YMR236W	TAF9	2.4	Down
	YJR046W	TAH11	3.8	Up
	YPR048W	TAH18	2.6	Down
	YLR354C	TAL1	17.6	Down
	YGR046W	TAM41	2.1	Up
	YOL020W	TAT2	2.6	Down
	YPL128C	TBF1	2	Up
	YBR150C	TBS1	2.8	Up
	YOR086C	TCB1	2.9	Down
	YML072C	TCB3	2.4	Down
	YJR116W	TDA4	3.1	Up
	YPR157W	TDA6	2.4	Up
	YJL052W	TDH1	5.5	Up
	YGR192C	TDH3	4.8	Down
	YBR223C	TDP1	2.4	Down
	YIL039W	TED1	4.8	Down
	YKL081W	TEF4	7.1	Down
	YLR010C	TEN1	4.6	Up
	YNL128W	TEP1	2.9	Up
	YJR019C	TES1	3.2	Down
	YDR460W	TFB3	2.2	Up
	YAL001C	TFC3	2.6	Up
	YGR047C	TFC4	2.9	Up
	tH(GUG)E2	tH(GUG)E2	4.2	Up
	YNL332W	THI12	2.7	Up
	YOL055C	THI20	4	Down
	YOR192C	THI72	3.6	Up
	YLR004C	THI73	2.5	Up
	YOR143C	THI80	6.6	Down
	YER063W	THO1	3	Down
	YHR167W	THP2	2.3	Up
	YPR045C	THP3	4.1	Up
	YHR025W	THR1	7.8	Down
	YCR053W	THR4	2.5	Down
	YKR059W	TIF1	3.3	Down
	YMR260C	TIF11	3.1	Down
	YMR146C	TIF34	3	Down
	YPR041W	TIF5	2.2	Down
	YHR005C-A	TIM10	3.2	Down
	YGR033C	TIM21	2.6	Up
	YDL217C	TIM22	2.5	Up
	YPL063W	TIM50	2.2	Down
	YBR067C	TIP1	93.8	Up
	YER011W	TIR1	3.7	Up
	YOR010C	TIR2	2.5	Up
	YIL011W	TIR3	3.3	Up
	YLR136C	TIS11	2.9	Up
	YPR074C	TKL1	6.3	Down
	YBR117C	TKL2	22.2	Up
	TLC1	TLC1	3.7	Up
	YLR327C	TMA10	5.4	Up
	YIL137C	TMA108	2.3	Down
	YOR252W	TMA16	2.3	Up
	YKL056C	TMA19	4.7	Down
	YER007C-A	TMA20	2.8	Down
	YJR014W	TMA22	2.2	Down
	YOR052C	TMC1	5.2	Up
	YDR107C	TMN2	2.3	Down
	YGR260W	TNA1	3.4	Down
	YBL054W	TOD6	4.3	Up
	YDR457W	TOM1	2.7	Up
	YGR082W	TOM20	2.2	Down
	YNL121C	TOM70	2.9	Down
	YHR117W	TOM71	3.1	Down
	YOL006C	TOP1	4.8	Up
	YKL203C	TOR2	3.5	Up
	YGL179C	TOS3	3.3	Up
	YLR183C	TOS4	2.6	Down
	YNL300W	TOS6	11.1	Down
	YGL096W	TOS8	11.8	Up
	YER049W	TPA1	2	Down
	YJL016W	TPH3	3.6	Up
	YDR050C	TPI1	3.6	Down
	YKL166C	TPK3	2	Up
	YNL079C	TPM1	3.3	Down
	YGL186C	TPN1	4.5	Down
	YLL028W	TPO1	6.2	Up
	YGR138C	TPO2	14.5	Up
	YPR156C	TPO3	2.9	Up
	YBR126C	TPS1	3.2	Down
	YMR261C	TPS3	2.5	Down
	YNL299W	TRF5	3.2	Up
	YDR120C	TRM1	2.2	Up
	YOL093W	TRM10	4.4	Down
	YOL124C	TRM11	4.8	Down
	YNR046W	TRM112	2.3	Down
	YML005W	TRM12	2.1	Up
	YHR070W	TRM5	2.5	Down
	YML014W	TRM9	3.2	Down
	YDR007W	TRP1	2.6	Down
	YER090W	TRP2	5.4	Down
	YKL211C	TRP3	2.7	Down
	YDR354W	TRP4	7.8	Down
	YGL026C	TRP5	2.6	Down
	YDR353W	TRR1	2.5	Down
	YDR407C	TRS120	2.2	Down
	YBR254C	TRS20	2.3	Down
	YDR246W	TRS23	5.1	Up
	YDR472W	TRS31	4	Up
	YGR166W	TRS65	2.3	Down
	YLR043C	TRX1	4.1	Down
	YCR083W	TRX3	2.8	Up
	YKR079C	TRZ1	2.7	Down
	YML028W	TSA1	4.9	Down
	YDL015C	TSC13	3	Down
	YOR006C	TSR3	2.7	Up
	YKL033W	TTI1	2.1	Down
	YFL037W	TUB2	2.1	Down
	YML124C	TUB3	3.6	Down
	YLR212C	TUB4	6.8	Down
	YKL034W	TUL1	2.2	Down
	YDR100W	TVP15	2.2	Down
	YDR084C	TVP23	3.1	Down
	YGR080W	TWF1	4.3	Down
	YOR344C	TYE7	14	Up
	YGR185C	TYS1	5.5	Down
	YOR295W	UAF30	2.9	Down
	YOR339C	UBC11	3.5	Up
	YDR092W	UBC13	3.8	Up
	YBR082C	UBC4	2.4	Up
	YDR059C	UBC5	9.1	Up
	YMR022W	UBC7	2.1	Up
	YEL012W	UBC8	5.4	Up
	YDL064W	UBC9	2.4	Up
	YNL186W	UBP10	2.1	Up
	YKR098C	UBP11	2.8	Down
	YBR058C	UBP14	2	Down
	YPL072W	UBP16	2.2	Down
	YER151C	UBP3	2	Up
	YFR010W	UBP6	2.1	Down
	YMR223W	UBP8	2.8	Up
	YER098W	UBP9	2.4	Up
	YGR184C	UBR1	2.7	Up
	YLR024C	UBR2	2.2	Up
	YBR165W	UBS1	2.4	Up
	YGR048W	UFD1	3	Up
	YKL010C	UFD4	3.6	Up
	YOR075W	UFE1	2.5	Up
	YGR019W	UGA1	2	Down
	YBR006W	UGA2	3.1	Up
	YDL210W	UGA4	6.6	Up
	YDL169C	UGX2	3.4	Up
	YAR027W	UIP3	2.3	Down
	YPL186C	UIP4	5	Up
	YKR044W	UIP5	8.1	Up
	YPL020C	ULP1	2	Up
	YIL031W	ULP2	3.9	Up
	YOR191W	ULS1	2.8	Up
	YDR213W	UPC2	5.3	Up
	YGR072W	UPF3	5.1	Up
	YLR193C	UPS1	2.1	Up
	YDR185C	UPS3	10.3	Up
	YMR271C	URA10	5.7	Up
	YJL130C	URA2	2.6	Up
	YML106W	URA5	3.7	Down
	YKL024C	URA6	3.2	Down
	YJR041C	URB2	3.9	Down
	YDR520C	URC2	2.8	Up
	YIL008W	URM1	2.6	Up
	YPR152C	URN1	23.7	Up
	YML029W	USA1	2.5	Down
	YPL230W	USV1	5	Up
	YKR042W	UTH1	3	Up
	YLR222C	UTP13	6.7	Down
	YBL004W	UTP20	3.1	Up
	YKR060W	UTP30	4.4	Up
	YDR398W	UTP5	4.1	Down
	YGR128C	UTP8	4.2	Down
	YEL035C	UTR5	4.2	Up
	YDL077C	VAM6	2.2	Down
	YGR094W	VAS1	2.1	Down
	YIL056W	VHR1	3.4	Up
	YER064C	VHR2	4.3	Down
	YDR247W	VHS1	10	Up
	YOR054C	VHS3	3.4	Up
	YGR065C	VHT1	2.4	Down
	YBR105C	VID24	5.4	Up
	YPR036W	VMA13	5.6	Down
	YBR127C	VMA2	3.1	Down
	YGR105W	VMA21	3.2	Down
	YHR060W	VMA22	3.1	Down
	YEL027W	VMA3	3.9	Down
	YOR332W	VMA4	2.8	Down
	YKL080W	VMA5	3	Down
	YGR020C	VMA7	2.4	Down
	YEL051W	VMA8	2.6	Down
	YHL035C	VMR1	3.1	Down
	YGR106C	VOA1	2.2	Down
	YOR132W	VPS17	2.3	Down
	YOR089C	VPS21	2.6	Up
	YNR006W	VPS27	2.2	Down
	YKR020W	VPS51	3.1	Down
	YJL029C	VPS53	2.4	Down
	YJR044C	VPS55	3	Down
	YGR141W	VPS62	3.3	Up
	YDR485C	VPS72	2.1	Up
	YNL246W	VPS75	2.3	Down
	YGL225W	VRG4	3.5	Down
	YLR337C	VRP1	2.8	Up
	YER072W	VTC1	3.2	Down
	YFL004W	VTC2	2	Down
	YPL019C	VTC3	2.6	Down
	YJL012C	VTC4	4	Down
	YDR089W	VTC5	7.2	Up
	YEL002C	WBP1	3.1	Down
	YDR374W-A	WIP1	3	Up
	YOL097C	WRS1	3.7	Down
	YHL028W	WSC4	2.3	Up
	YOR230W	WTM1	9.7	Down
	YFL010C	WWM1	3.3	Down
	YIL101C	XBP1	3.9	Up
	YGR241C	YAP1802	2.6	Down
	YDR259C	YAP6	3	Up
	YPL239W	YAR1	7.1	Up
	YAR035W	YAT1	2.8	Up
	YBL010C	YBL010C	2.1	Down
	YBL029W	YBL029W	4.4	Up
	YBL071C	YBL071C	3.6	Up
	YBL081W	YBL081W	2.9	Down
	YBR056W	YBR056W	2.2	Down
	YBR056W-A	YBR056W-A	3.7	Up
	YBR063C	YBR063C	2.9	Up
	YBR085C-A	YBR085C-A	2.1	Up
	YBR090C	YBR090C	20.1	Up
	YBR096W	YBR096W	4.6	Down
	YBR137W	YBR137W	2.2	Down
	YBR184W	YBR184W	2.1	Down
	YBR196C-B	YBR196C-B	5.8	Up
	YBR197C	YBR197C	2.4	Down
	YBR201C-A	YBR201C-A	36.6	Up
	YBR209W	YBR209W	2.7	Up
	YBR220C	YBR220C	3	Down
	YBR242W	YBR242W	2.1	Up
	YBR284W	YBR284W	11.4	Up
	YGR203W	YCH1	3.7	Down
	YHR135C	YCK1	2.4	Down
	YCL002C	YCL002C	2.2	Up
	YCL012C	YCL012C	4.7	Up
	YCL048W-A	YCL048W-A	18.2	Up
	YCR001W	YCR001W	2.4	Down
	YCR024C-B	YCR024C-B	2.6	Down
	YCR043C	YCR043C	3.3	Down
	YCR087C-A	YCR087C-A	4.5	Down
	YCR090C	YCR090C	2.1	Down
	YCR095W-A	YCR095W-A	3	Up
	YLL055W	YCT1	4.8	Up
	YNL064C	YDJ1	6.1	Up
	YDL009C	YDL009C	4.2	Up
	YDL012C	YDL012C	7.4	Up
	YDL085C-A	YDL085C-A	6.4	Down
	YDL086W	YDL086W	3.8	Down
	YDL121C	YDL121C	7	Down
	YDL129W	YDL129W	7	Up
	YDL144C	YDL144C	7.1	Down
	YDL186W	YDL186W	2.3	Down
	YDL206W	YDL206W	2.1	Up
	YDL211C	YDL211C	2.4	Down
	YDL218W	YDL218W	7	Up
	YDR018C	YDR018C	5.8	Up
	YDR029W	YDR029W	2.3	Up
	YDR034W-B	YDR034W-B	5.7	Up
	YDR042C	YDR042C	15.5	Up
	YDR090C	YDR090C	2.2	Up
	YDR124W	YDR124W	2.3	Up
	YDR215C	YDR215C	23	Up
	YDR249C	YDR249C	4.7	Up
	YDR262W	YDR262W	2.5	Up
	YDR274C	YDR274C	8.8	Up
	YDR341C	YDR341C	3.8	Down
	YDR381C-A	YDR381C-A	4.6	Up
	YDR391C	YDR391C	2.8	Down
	YDR461C-A	YDR461C-A	5.2	Up
[truncated: 247 more rows]

## Sheet: MB vs RB t = 4 h
	Genes that were differentially regulated ≥2-fold (adjusted p ≤0.05) in during early microbubble gassed fermentation (t = 4 h) relative to regular gassed fermentation
	Standard name	Fold change (t = 4 h)	Direction		Total	690
	AAC3	4.4	Down		Up	368
	AAD10	2.1	Up		Down	322
	AAH1	3.6	Down
	ACO1	2.3	Up
	ACT1	2.4	Up
	ADE1	3.5	Down
	ADE12	2.8	Down
	ADE13	2.3	Down
	ADE17	4.6	Down
	ADE2	2.3	Down
	ADE4	2.4	Down
	ADE5,7	3.2	Down
	ADH1	2.2	Down
	ADR1	4.1	Up
	AFB1	2.5	Down
	AGA2	2.1	Up
	AGP2	3.6	Up
	AHA1	3.4	Up
	AHC1	2.1	Up
	AHP1	7.2	Up
	AIM17	3.8	Up
	AIM4	2.1	Down
	ALB1	2.8	Down
	ALD4	2.7	Up
	ALD6	4.2	Down
	ALK2	2.1	Down
	ALT1	2.2	Down
	AMS1	2.1	Up
	ANB1	7.4	Down
	APA2	2.3	Up
	APE1	2.5	Up
	APE3	2.1	Up
	APT1	2.3	Down
	AQR1	6.2	Down
	AQY2	2.8	Down
	ARE2	2.1	Up
	ARG1	2.4	Up
	ARG3	2.2	Up
	ARG4	2.9	Up
	ARR2	2	Up
	ARX1	2.6	Down
	ASN2	2.5	Up
	ATG1	3.2	Up
	ATG19	2.5	Up
	ATG20	2.2	Up
	ATG29	2.3	Up
	ATG39	5.7	Up
	ATG8	4.6	Up
	ATH1	2.2	Up
	ATO3	3.5	Down
	AUS1	2.4	Down
	BAP2	2.9	Up
	BAP3	2.4	Up
	BAT2	3.8	Down
	BDF2	3.5	Up
	BLM10	2	Up
	BMH1	3	Up
	BMT2	2.6	Down
	BMT5	3.1	Down
	BMT6	2.5	Down
	BPT1	2.5	Up
	BSC5	11.5	Up
	BTN2	2.8	Up
	BUD20	2.8	Down
	BUD21	2.2	Down
	CDC26	2.2	Down
	CDC48	3.6	Up
	CEM1	3.1	Down
	CGR1	2.1	Down
	CIN4	2.4	Down
	CIT1	5.2	Up
	CIT2	8.8	Up
	CLD1	2.4	Up
	CMK2	3.5	Up
	CNS1	2.2	Down
	COR1	2.1	Up
	COS6	2.3	Up
	COS7	2.8	Up
	COT1	2.2	Up
	COX13	2.4	Up
	COX15	2.2	Up
	COX26	4.1	Up
	COX5B	2.1	Up
	CPA2	3.1	Up
	CPR1	3.9	Up
	CPR6	5.1	Up
	CRC1	6.7	Up
	CSE4	2.5	Down
	CSM2	3.1	Down
	CSR1	2.1	Down
	CTF13	2.1	Down
	CTP1	2.3	Down
	CTT1	3.2	Up
	CUR1	2.6	Up
	CUZ1	3.1	Up
	CYB2	3.8	Up
	CYC1	2.1	Up
	CYC7	8.8	Up
	CYR1	2.2	Up
	CYT1	2.3	Up
	DBP3	2.4	Down
	DBP7	2.1	Down
	DBP8	2.7	Down
	DCD1	2.1	Down
	DCS1	2.1	Up
	DDI1	2.2	Up
	DFR1	2.4	Down
	DHR2	3.7	Down
	DIM1	2.2	Down
	DIP5	2.5	Up
	DIT1	2.1	Up
	DIT2	2.1	Up
	DLD3	4.7	Up
	DPH2	2.3	Down
	DPH5	2.2	Down
	DPM1	2.1	Down
	DUF1	2.1	Up
	DUR3	4.1	Up
	DUS1	2.1	Down
	ECM1	2.3	Down
	ECM29	5.4	Up
	ECM38	2.3	Up
	EDC2	3	Up
	EFG1	2.2	Down
	EFM2	2.3	Down
	EFM3	3.8	Down
	EFM4	2.8	Down
	EIS1	2.3	Up
	ELF1	2	Down
	EMI2	2.4	Up
	ENP1	3	Down
	ENP2	2.4	Down
	ERB1	2.4	Down
	ERG10	2.1	Up
	ERG12	2	Up
	ERG2	3.3	Up
	ERG20	2.5	Up
	ERG28	2	Up
	ESF2	2.5	Down
	FAA1	3.1	Up
	FAF1	3.9	Down
	FAL1	2.6	Down
	FBP26	2.2	Up
	FDH1	2.1	Down
	FKH1	2	Down
	FMP27	2.5	Up
	FMP40	2.1	Up
	FMP41	2.3	Down
	FPR4	2.4	Down
	FRE5	2	Up
	FRE7	2	Up
	FRT2	2	Up
	FUI1	2.9	Down
	FUR1	3.9	Down
	FUS1	2.1	Up
	FYV10	2.9	Up
	FYV7	2.6	Down
	GAD1	4.7	Up
	GAL7	2.2	Up
	GAS4	2.5	Up
	GCD10	2.3	Down
	GCD14	2.3	Down
	GCV1	2.1	Down
	GCV2	2.2	Down
	GDB1	3.7	Up
	GDS1	2.1	Down
	GDT1	3	Down
	GEP4	2.3	Down
	GFD2	2.8	Down
	GGA1	3	Up
	GIP1	3.4	Up
	GIS1	2	Up
	GLC3	3.5	Up
	GLG1	2.8	Up
	GLK1	6	Up
	GLT1	2	Up
	GMC2	3.1	Down
	GOR1	4.5	Up
	GPA1	2.2	Up
	GPP2	3.7	Up
	GRE3	2.1	Up
	GRX2	2.2	Up
	GSC2	2.4	Up
	GSP2	2.7	Up
	GSY1	4.4	Up
	GTO3	3.1	Up
	GUP2	2	Down
	GUT2	4	Up
	GYP7	2.7	Up
	HAC1	2.2	Up
	HCA4	2.8	Down
	HEM13	5.9	Down
	HER1	2.8	Up
	HES1	2.8	Down
	HGH1	2.4	Down
	HMF1	2	Down
	HMT1	2.1	Down
	HOM3	2.2	Up
	HOR7	7.3	Up
	HOT13	2.8	Down
	HPA3	2.2	Down
	HPT1	3	Down
	HSC82	6.6	Up
	HSF1	2.1	Up
	HSP10	2.3	Up
	HSP104	8.7	Up
	HSP12	5.2	Up
	HSP150	3.3	Up
	HSP42	8	Up
	HSP60	2.5	Up
	HSP78	9.3	Up
	HSP82	8.7	Up
	HUB1	2.5	Down
	HUL5	2.4	Up
	HXT10	4.3	Up
	IDH1	2.7	Up
	IDH2	4	Up
	IDP2	2.3	Up
	IGD1	4.4	Up
	IMA1	2.2	Up
	INH1	2.9	Up
	INO1	2.3	Up
	IPI1	2.3	Down
	IPI3	2.5	Down
	IRA1	2	Up
	IRA2	2.8	Up
	IRC10	2.2	Up
	IRC15	2.3	Up
	IRC20	2.3	Up
	IRC7	2.4	Down
	JAC1	2.1	Down
	JLP2	2.2	Down
	KAP123	2.1	Down
	KAR2	2.9	Up
	KGD1	2.1	Up
	KIN1	2.3	Up
	KNS1	2.2	Up
	KRE33	2.1	Down
	KRR1	2	Down
	KRS1	2.3	Down
	KTI11	2.6	Down
	KXD1	2.7	Down
	LCP5	2.2	Down
	LIA1	3	Down
	LOT6	2	Down
	LPL1	2.3	Up
	LSG1	2.1	Down
	LSO1	4.7	Up
	LSP1	2.8	Up
	LTV1	2.5	Down
	MAE1	4	Down
	MAG1	5.4	Up
	MAK5	2.4	Down
	MAL12	3	Up
	MAL31	4.2	Up
	MAL33	2.7	Up
	MAM3	2.4	Up
	MBB1	2.3	Down
	MBF1	6.1	Up
	MBR1	2.6	Up
	MCP1	2	Up
	MCR1	3.1	Up
	MDG1	2.4	Up
	MDJ1	2.5	Up
	MEF2	2.4	Up
	MHF2	3.4	Down
	MHO1	2.4	Up
	MIA40	2.1	Up
	MIP6	2.4	Down
	MIX17	3.3	Up
	MMO1	2.3	Down
	MOD5	2.1	Down
	MPC2	2.6	Up
	MPM1	2.1	Up
	MPO1	3.4	Up
	MRD1	2.1	Down
	MRP8	2.2	Up
	MSC1	2.2	Up
	MSN4	2.1	Up
	MSS1	2.2	Up
	MTD1	2.3	Down
	MTH1	2.2	Up
	MUB1	2.1	Up
	MYO3	2.2	Up
	NAB2	2.2	Up
	NAN1	2.1	Down
	NCE102	2.5	Up
	NDI1	2.7	Up
	NIP7	2.7	Down
	NNR1	2.2	Up
	NOC4	2.3	Down
	NOP12	2.3	Down
	NOP13	2.5	Down
	NOP15	2.3	Down
	NOP19	2.1	Down
	NOP4	2.1	Down
	NOP6	2.6	Down
	NOP7	2.3	Down
	NOP8	2.2	Down
	NSE4	2.4	Down
	NTC20	2	Down
	NTE1	2.3	Up
	NTG1	8.6	Up
	NTH2	2.2	Up
	NUG1	2	Down
	OCA1	2.1	Down
	OGG1	2.3	Down
	OM14	4.6	Up
	OPI10	2.6	Up
	OSH2	2	Up
	OSW2	2	Up
	OTU1	2.2	Up
	OTU2	2.1	Down
	PCC1	2	Down
	PCH2	2.4	Down
	PCL5	2.1	Up
	PDC5	2.5	Up
	PDI1	2.3	Up
	PDS1	2.2	Down
	PEP4	2.2	Up
	PET10	2.1	Up
	PEX11	2.4	Down
	PFK26	2.4	Up
	PGM2	3.8	Up
	PHM7	2.7	Up
	PHM8	2.4	Up
	PHO5	2.9	Up
	PHR1	2.9	Up
	PHS1	2.4	Down
	PIC2	5.6	Up
	PIG1	2.2	Up
	PIL1	2	Up
	PIM1	2.8	Up
	PKR1	2	Down
	PMC1	3.2	Up
	PNC1	6.7	Up
	PNO1	2	Down
	PNS1	3.7	Up
	POL1	2.1	Down
	POL12	2.2	Down
	POL30	2.2	Down
	POP6	2.4	Down
	POP8	3.2	Down
	PPM2	2.1	Down
	PRB1	3.6	Up
	PRE1	2.4	Up
	PRE2	2.8	Up
	PRE4	2.4	Up
	PRE6	2.1	Up
	PRE7	2.1	Up
	PRE8	2.1	Up
	PRM7	8.6	Down
	PRM8	2.1	Down
	PRP28	2.1	Down
	PRP8	2.2	Up
	PRS3	2.5	Down
	PRS4	2.3	Down
	PRX1	4	Up
	PRY3	2.2	Down
	PSF3	2.2	Down
	PSK1	2.5	Up
	PTC6	2	Up
	PTK2	2.9	Up
	PWP1	2.1	Down
	PXA2	2.4	Up
	PXR1	2	Down
	PYC1	2.7	Up
	QCR6	2.2	Up
	QCR7	2.6	Up
	QCR8	2.2	Up
	QCR9	2.4	Up
	RAD52	2.2	Up
	RAS1	2.5	Down
	RBG1	2	Down
	RCN2	2.6	Up
	REC104	2.2	Up
	REC114	2.4	Up
	REE1	2	Up
	REI1	2.6	Down
	REX2	2.4	Down
	REX4	2.9	Down
	RFU1	4.7	Down
	RIB5	2.1	Up
	RIO1	2.3	Down
	RIP1	2.8	Up
	RIX1	2.3	Down
	RKI1	4.3	Down
	RLP24	2.3	Down
	RMT2	2.5	Down
	RNT1	2.2	Down
	RNY1	2.3	Up
	ROK1	2.9	Down
	ROM1	3.2	Up
	ROX1	2.2	Down
	RPA14	2.1	Down
	RPB8	2.4	Down
	RPC19	2	Down
	RPC34	2.1	Down
	RPC37	2	Down
	RPC82	2	Down
	RPE1	2.4	Down
	RPF1	2.1	Down
	RPF2	2.4	Down
	RPL11B	4	Down
	RPL12A	3.5	Down
	RPL14B	2.2	Down
	RPL16A	4	Down
	RPL1A	2.6	Down
	RPL26A	2.3	Down
	RPL27B	3.1	Down
	RPL31B	4.9	Down
	RPL33B	3.5	Down
	RPL35B	2.3	Down
	RPL36A	2.6	Down
	RPL42A	2.6	Down
	RPL7B	2.9	Down
	RPL8A	6.6	Down
	RPL9B	2.6	Down
	RPN1	2.8	Up
	RPN11	2.2	Up
	RPN2	2.9	Up
	RPN3	3	Up
	RPN4	2.5	Up
	RPN5	2.6	Up
	RPN6	2.1	Up
	RPN7	2.3	Up
	RPO21	2.2	Up
	RPP1	2.3	Down
	RPP1B	2.5	Down
	RPR1	7.5	Up
	RPS11A	3.6	Down
	RPS14B	2.4	Down
	RPS23A	2.1	Down
	RPS25B	2.7	Down
	RPS30B	2.5	Down
	RPS7B	2.8	Down
	RPS9A	2.5	Down
	RPT1	2.4	Up
	RPT2	2.3	Up
	RPT4	2.2	Up
	RPT5	2.2	Up
	RRP1	2.1	Down
	RRP17	2	Down
	RRP8	2	Down
	RRS1	3.3	Down
	RRT14	2.8	Down
	RRT8	3.1	Up
	RSA4	2.2	Down
	RSF2	2.1	Up
	RTC3	6.4	Up
	RTS3	2.7	Up
	RTT107	2	Down
	SAP4	2.9	Up
	SAS2	2	Down
	SBA1	2	Up
	SDA1	2.5	Down
	SDC1	2.7	Down
	SDH1	2.6	Up
	SDH2	2.2	Up
	SDH6	2.2	Up
	SDS24	3.3	Up
	SED1	4.6	Up
	SER2	2.5	Down
	SET6	2.8	Up
	SFA1	3.6	Up
	SFM1	2	Down
	SGT2	3.3	Up
	SHC1	3.4	Up
	SHM2	3.3	Down
	SHP1	2.3	Up
	SIP4	3.2	Up
	SIS1	2.5	Up
	SIT1	2.1	Up
	SKN1	2.2	Up
	SLI15	2.3	Down
	SLX9	2.2	Down
	SMA1	2.8	Up
	SME1	2	Down
	SNM1	2.5	Down
	SNO1	2.4	Down
	SNR14	2.6	Up
	SNR3	2.8	Down
	SNR39B	3.5	Down
	SNR41	3.6	Down
	SNR44	3.6	Down
	SNR50	2.2	Down
	SNR52	5.8	Up
	SNR68	2.2	Down
	SNR69	2.5	Up
	SNR70	2.4	Down
	SNR76	4.1	Down
	SNR77	3.1	Down
	SNR78	2.5	Down
	SNR86	2.5	Down
	SNR87	2.3	Down
	SPC19	2	Down
	SPE2	2.3	Down
	SPI1	2.7	Up
	SPO24	32.4	Up
	SPS4	2	Down
	SRP40	2.5	Down
	SSA1	14.1	Up
	SSA2	5.4	Up
	SSA4	6.4	Up
	SSC1	2.5	Up
	SSE2	3.8	Up
	SSF1	2.6	Down
	SSU1	2.2	Down
	STE5	2	Up
	STE6	2.6	Up
	STF1	2.7	Up
	STF2	2.8	Up
	STI1	3.7	Up
	SUE1	4.5	Up
	SUN4	2.3	Down
	SUT1	2.2	Down
	SUT2	2.1	Down
	SWD3	2.2	Up
	SWR1	2.3	Up
	SYC1	2.7	Down
	SYF2	2.1	Down
	SYO1	2.4	Down
	TEN1	2.3	Up
	TFS1	3.4	Up
	THI13	4.5	Down
	TIP1	2.5	Down
	TIR1	3.5	Down
	TIR4	3.6	Down
	TLC1	2.3	Down
	TMA10	4.2	Up
	TMA16	2.4	Down
	TMA22	2.2	Down
	TMA46	2.2	Down
	TMC1	2	Up
	TOD6	3.6	Down
	TOS2	2	Down
	TOS4	2.1	Down
	TPC1	2.7	Down
	TPH3	2.6	Up
	TPO4	2	Up
	TPS1	4.5	Up
	TPS2	3.1	Up
	TRF5	2	Down
	TRM1	2.2	Down
	TRM11	3.4	Down
	TRM112	3.4	Down
	TRM13	2.1	Down
	TRM2	2.7	Down
	TRM5	2.3	Down
	TRM8	2.7	Down
	TSA1	3.7	Up
	TSL1	8.6	Up
	TSR1	2.3	Down
	TSR2	2.2	Down
	UAF30	2.1	Down
	UBA1	2.6	Up
	UBI4	13.3	Up
	UBP11	2.3	Up
	UBP15	2.2	Up
	UBR2	2.2	Up
	UBX5	2	Up
	UFD1	2.7	Up
	UGA1	2.4	Up
	UGA2	2.9	Up
	UGX2	3.6	Up
	ULA1	2.9	Up
	URA1	3.3	Down
	URA3	2.9	Down
	URA4	4.3	Down
	URM1	2.2	Down
	USV1	3.5	Up
	UTP23	3.6	Down
	UTP30	2.6	Down
	UTP5	2.5	Down
	UTP6	2.2	Down
	UTP7	2.1	Down
	VID28	2.1	Up
	VID30	2.4	Up
	VTC5	2.1	Down
	XKS1	2.2	Up
	YAE1	2	Down
	YAK1	2.6	Up
	YAL037C-A	2.6	Down
	YAP1	2.4	Up
	YAP1801	2.8	Up
	YAT2	2	Up
	YBL028C	2.3	Down
	YBL071C	2.3	Down
	YBL086C	2.1	Up
	YBR012W-B	2.5	Down
	YBR056W	2.4	Up
	YBR085C-A	3.8	Up
	YBR139W	2.2	Up
	YBR238C	2.1	Down
	YBR284W	3.5	Up
	YCH1	2.4	Down
	YCL001W-B	2.4	Down
	YCL019W	2.2	Down
	YCR051W	2.2	Down
	YCR061W	2.3	Up
	YCR087C-A	2.5	Down
	YDC1	2.4	Up
	YDJ1	2.8	Up
	YDL121C	3.3	Down
	YDL124W	3.8	Up
	YDL157C	2.4	Down
	YDL159W-A	2.2	Down
	YDL186W	2.7	Down
	YDR210C-D	2.8	Down
	YDR215C	3.8	Up
	YDR274C	2.4	Down
	YEL025C	2.1	Up
	YER053C-A	9.6	Up
	YER079W	2.2	Up
	YER135C	2.1	Up
	YET3	2.4	Up
	YFL015C	5.9	Up
	YFR032C-B	2.5	Down
	YGK3	2	Down
	YGL117W	2.8	Up
	YGL118C	2.5	Up
	YGL258W-A	5.2	Up
	YGP1	4.9	Up
	YGR027W-B	3	Down
	YGR035C	2.6	Down
	YGR066C	2.1	Up
	YGR130C	2.1	Up
	YGR161C-D	2.3	Down
	YGR240C-A	2.5	Down
	YHB1	3.1	Up
	YHM2	2.1	Down
	YHR007C-A	3.4	Up
	YHR097C	2.1	Up
	YHR138C	3	Up
	YHR210C	2.7	Up
	YIL055C	2.4	Up
	YIL077C	2.3	Up
	YJL043W	2.6	Down
	YJL118W	2.3	Down
	YJL133C-A	8.1	Up
	YJL144W	5.1	Up
	YJR146W	2.1	Down
	YKL069W	3.4	Down
	YKL091C	2.2	Up
	YKL096C-B	2.1	Down
	YKR005C	2.1	Up
	YKR011C	3	Up
	YLL053C	2.5	Down
	YLR149C	4.8	Up
	YLR152C	2.1	Up
	YLR177W	3	Up
	YLR236C	2.2	Down
	YLR264C-A	3	Down
	YLR345W	3.8	Up
	YLR363W-A	2.4	Down
	YLR410W-B	2.2	Down
	YLR456W	2.1	Down
	YML054C-A	2.9	Up
	YML108W	2.3	Down
	YMR045C	2.2	Down
	YMR084W	5.7	Up
	YMR085W	4.8	Up
	YMR090W	3.3	Up
	YMR196W	2.1	Up
	YMR262W	2.1	Up
	YMR310C	2.4	Down
	YNL095C	2.2	Down
	YNL162W-A	3.8	Down
	YNL208W	2.1	Up
	YNR063W	2.3	Down
	YNR068C	11.4	Up
	YNR071C	3.5	Up
	YOL131W	3.2	Up
	YOR289W	2.4	Up
	YPC1	4.3	Up
	YPI1	2.4	Up
	YPL068C	2.6	Down
	YPL108W	2.1	Down
	YPL199C	2	Down
	YPL247C	2.2	Up
	YPR064W	3.1	Down
	YPR117W	2.5	Up
	YPS6	3.2	Up
	YPT53	3.1	Up
	YRA1	2.2	Up
	YRO2	9.3	Up
	YSC84	3.6	Up
	YTM1	2.6	Down
	YVH1	2.5	Down
	ZWF1	2.7	Up

## Sheet: MB vs RB t = 12 h
	Genes that were differentially regulated ≥2-fold (adjusted p ≤0.05) in during mid microbubble gassed fermentation (t = 12 h) relative to regular gassed fermentation
	Standard name	Fold change (t = 12 h)	Direction			Total	24
	AAC3	2.8	Down			Up	10
	ANB1	11.7	Down			Down	14
	BTN2	2.9	Up
	COX26	4.8	Up
	CWP1	2.1	Up
	CYB2	3.8	Up
	CYC1	3.1	Up
	ECM13	3.4	Down
	FHN1	2.5	Down
	HES1	3.2	Down
	HMX1	4.8	Up
	HUG1	2.2	Down
	IZH1	3.1	Down
	LSB6	2.3	Up
	MOT3	2	Down
	NDE1	5.4	Up
	PBI1	3.6	Down
	PDR16	2.3	Down
	PUT4	2.8	Up
	RPR1	7.3	Up
	TIR1	7.2	Down
	TIR3	7.2	Down
	TIR4	15.1	Down
	YGR035C	4.1	Down

## Sheet: MB vs RB t = 44 h
	Genes that were differentially regulated ≥2-fold (adjusted p ≤0.05) in during late microbubble gassed fermentation (t = 44 h) relative to regular gassed fermentation
	Standard name	Fold change (t = 44 h)	Direction			Total	53
	AAD10	2.2	Up			Up	26
	ARP10	3.2	Down			Down	27
	AZR1	2	Down
	BNA7	2.5	Up
	BUD17	3.6	Up
	BUD4	2.3	Up
	CLB2	2.6	Up
	DAL3	2.1	Down
	DCV1	2.9	Down
	DOC1	2.2	Down
	DTR1	2.5	Down
	EXO84	2.6	Down
	FMP48	3	Up
	GCV1	3.3	Up
	GMC2	2.8	Down
	GPX2	2	Down
	HOF1	2.4	Up
	HPT1	2.2	Down
	IMA1	2.5	Up
	IMA2	2.2	Up
	NRD1	2.5	Down
	NTG1	4.7	Up
	PFF1	3.1	Up
	POL12	2	Down
	PRM2	2.5	Down
	RAP1	2.1	Up
	RDH54	3.3	Up
	REC102	2.2	Down
	RNH203	2.6	Up
	RRG8	2.6	Down
	SNN1	2.3	Down
	SNR19	3	Up
	SNR45	5.8	Up
	SNR52	4	Up
	SNR77	2.1	Up
	SNR78	2.2	Up
	SNR85	4.6	Up
	SNR87	2.2	Down
	SPO13	2.2	Down
	SPO23	2.1	Down
	UIP5	2.5	Up
	VEL1	2.4	Down
	YDR003W-A	2.1	Up
	YEL028W	2.1	Down
	YER175W-A	2.7	Down
	YGL230C	2.6	Down
	YGR050C	3	Up
	YGR283C	2.4	Down
	YJL043W	2.6	Down
	YLR031W	2.4	Down
	YLR112W	4.4	Up
	YOR387C	2.6	Up
	YPL108W	2.6	Down
